# Supplementary material for: Crystal structure of (E,E)-2′,4′-di­hydroxy­aceto­phenone azine di­methyl­formamide disolvate
Source: Acta Crystallogr E Crystallogr Commun. 2016 Mar 8;72(Pt 4):467–9. doi: 10.1107/S2056989016003686 (PMC4910326; doi:10.1107/S2056989016003686)
Supplement: Supplementary file 1 [file e-72-00467-sup1.cif]

##############################################################################
#                                                                            #
# This CIF contains the data in a paper accepted for publication in          #
# Acta Crystallographica Section E. It conforms to the requirements of       #
# Notes for Authors for Acta Crystallographica Section E, and has been       #
# peer reviewed under the auspices of the IUCr Commission on Journals.       #
#                                                                            #
# Full details of the Crystallographic Information File format               #
# are given in the paper "The Crystallographic Information File (CIF):       #
# a New Standard Archive File for Crystallography" by S. R. Hall, F. H.      #
# Allen and I. D. Brown [Acta Cryst. (1991), A47, 655-685].                  #
#                                                                            #
# The current version of the core CIF dictionary is obtainable from          #
# ftp://ftp.iucr.org/pub/cif_core.dic.                                       #
#                                                                            #
# Software is freely available for graphical display of the structure(s)     #
# in this CIF. For information consult the CIF software page                 #
# http://www.iucr.org/resources/cif/software.                                #
#                                                                            #
# This file may be used for bona fide research purposes within the           #
# scientific community so long as proper attribution is given to the journal # 
# article from which it was obtained.                                        #
#                                                                            #
##############################################################################
data_I
_database_code_depnum_ccdc_archive 'CCDC 1457201'
_audit_creation_method     SHELXL-97
_chemical_name_systematic
;
4,4'-[1,1'-(Hydrazinediylidene)bis(ethan-1-yl-1-ylidene)]bis(benzene-1,3-diol)
;
_chemical_name_common
;
(<i>E</i>,<i>E</i>)-2',4'-Dihydroxyacetophenone azine
dimethylformamide disolvate
;
_chemical_formula_moiety     'C16 H16 N2 O4, 2(C3 H7 N O)'
_chemical_formula_sum     'C22 H30 N4 O6'
_chemical_formula_iupac     'C16 H16 N2 O4, 2C3 H7 N O'
_chemical_formula_weight     446.50
_chemical_melting_point     ?
_symmetry_cell_setting     triclinic
_symmetry_space_group_name_H-M     'P -1'
_symmetry_space_group_name_Hall     '-P 1'
loop_
    _symmetry_equiv_pos_as_xyz
    'x, y, z'
    '-x, -y, -z'
_cell_length_a     6.1616(7)
_cell_length_b     7.3109(8)
_cell_length_c     13.4537(15)
_cell_angle_alpha     96.7710(10)
_cell_angle_beta     103.049(2)
_cell_angle_gamma     96.6070(10)
_cell_volume     579.96(11)
_cell_formula_units_Z     1
_cell_measurement_reflns_used     1119
_cell_measurement_theta_min     3.032
_cell_measurement_theta_max     26.535
_cell_measurement_temperature     298(2)
_exptl_crystal_description     block
_exptl_crystal_colour     colorless
_exptl_crystal_size_max     0.48
_exptl_crystal_size_mid     0.43
_exptl_crystal_size_min     0.21
_exptl_crystal_density_diffrn     1.278
_exptl_crystal_density_meas     ?
_exptl_crystal_density_method     'not measured'
_exptl_crystal_F_000     238
_exptl_absorpt_coefficient_mu     0.094
_exptl_absorpt_correction_type     multi-scan
_exptl_absorpt_process_details
;
(SADABS; Sheldrick, 1996)
;
_exptl_absorpt_correction_T_min     0.9563
_exptl_absorpt_correction_T_max     0.9805
_exptl_special_details     ?
_diffrn_ambient_temperature     298(2)
_diffrn_radiation_type     MoK\a
_diffrn_radiation_wavelength     0.71073
_diffrn_radiation_source     'fine-focus sealed tube'
_diffrn_radiation_monochromator     graphite
_diffrn_measurement_device_type     'Bruker SMART CCD area-detector'
_diffrn_measurement_method     'phi and omega scans'
_diffrn_detector_area_resol_mean     ?
_diffrn_reflns_number     2902
_diffrn_reflns_av_R_equivalents     0.0259
_diffrn_reflns_av_sigmaI/netI     0.0479
_diffrn_reflns_theta_min     3.03
_diffrn_reflns_theta_max     25.00
_diffrn_reflns_theta_full     25.00
_diffrn_measured_fraction_theta_max     0.983
_diffrn_measured_fraction_theta_full     0.983
_diffrn_reflns_limit_h_min     -6
_diffrn_reflns_limit_h_max     7
_diffrn_reflns_limit_k_min     -8
_diffrn_reflns_limit_k_max     7
_diffrn_reflns_limit_l_min     -15
_diffrn_reflns_limit_l_max     15
_diffrn_standards_number     ?
_diffrn_standards_interval_count     ?
_diffrn_standards_interval_time     ?
_diffrn_standards_decay_%     ?
_refine_special_details
;
 Refinement of F^2^ against ALL reflections.  The weighted R-factor wR and
 goodness of fit S are based on F^2^, conventional R-factors R are based
 on F, with F set to zero for negative F^2^. The threshold expression of
 F^2^ > 2sigma(F^2^) is used only for calculating R-factors(gt) etc. and is
 not relevant to the choice of reflections for refinement.  R-factors based
 on F^2^ are statistically about twice as large as those based on F, and R-
 factors based on ALL data will be even larger.
;
_reflns_number_total     2001
_reflns_number_gt     1313
_reflns_threshold_expression     I>2sigma(I)
_refine_ls_structure_factor_coef     Fsqd
_refine_ls_matrix_type     full
_refine_ls_R_factor_all     0.0825
_refine_ls_R_factor_gt     0.0554
_refine_ls_wR_factor_gt     0.1551
_refine_ls_wR_factor_ref     0.1874
_refine_ls_goodness_of_fit_ref     1.021
_refine_ls_restrained_S_all     1.021
_refine_ls_number_reflns     2001
_refine_ls_number_parameters     149
_refine_ls_number_restraints     0
_refine_ls_hydrogen_treatment     constr
_refine_ls_weighting_scheme     calc
_refine_ls_weighting_details
         'calc w=1/[\s^2^(Fo^2^)+(0.1079P)^2^+0.0859P] where P=(Fo^2^+2Fc^2^)/3'
_atom_sites_solution_hydrogens     geom
_atom_sites_solution_primary     direct
_atom_sites_solution_secondary     difmap
_refine_ls_shift/su_max     0.000
_refine_ls_shift/su_mean     0.000
_refine_diff_density_max     0.284
_refine_diff_density_min     -0.248
_refine_ls_extinction_method
;
SHELXL97 (Sheldrick, 2008)
;
_refine_ls_extinction_coef     0.17(2)
_refine_ls_extinction_expression
                                  'Fc^*^=kFc[1+0.001xFc^2^\l^3^/sin(2\q)]^-1/4^'
loop_
    _atom_type_symbol
    _atom_type_description
    _atom_type_scat_dispersion_real
    _atom_type_scat_dispersion_imag
    _atom_type_scat_source
    'C' 'C' 0.0033 0.0016
                         'International Tables Vol C Tables 4.2.6.8 and 6.1.1.4'
    'H' 'H' 0.0000 0.0000
                         'International Tables Vol C Tables 4.2.6.8 and 6.1.1.4'
    'N' 'N' 0.0061 0.0033
                         'International Tables Vol C Tables 4.2.6.8 and 6.1.1.4'
    'O' 'O' 0.0106 0.0060
                         'International Tables Vol C Tables 4.2.6.8 and 6.1.1.4'
_computing_data_collection
;
SMART (Bruker, 2007)
;
_computing_cell_refinement
;
SAINT (Bruker, 2007)
;
_computing_data_reduction
;
SAINT (Bruker, 2007)
;
_computing_structure_solution
;
SHELXS97 (Sheldrick, 2008)
;
_computing_structure_refinement
;
SHELXL97 (Sheldrick, 2008)
;
_computing_molecular_graphics
;
SHELXTL (Sheldrick, 2008)
;
_computing_publication_material
;
SHELXTL (Sheldrick, 2008)
;
loop_
    _atom_site_type_symbol
    _atom_site_label
    _atom_site_fract_x
    _atom_site_fract_y
    _atom_site_fract_z
    _atom_site_U_iso_or_equiv
    _atom_site_adp_type
    _atom_site_calc_flag
    _atom_site_refinement_flags
    _atom_site_occupancy
    _atom_site_symmetry_multiplicity
    _atom_site_disorder_assembly
    _atom_site_disorder_group
    N N1 0.4279(3) 0.5237(2) 0.53085(13) 0.0391(5) Uani d . 1 1 . .
    N N2 0.5727(4) 0.1587(3) 0.91556(16) 0.0566(6) Uani d . 1 1 . .
    O O1 0.2575(3) 0.7659(2) 0.62846(12) 0.0537(5) Uani d . 1 1 . .
    H H1 0.3372 0.7270 0.5919 0.081 Uiso calc R 1 1 . .
    O O2 -0.2843(3) 0.5582(3) 0.80524(14) 0.0679(6) Uani d . 1 1 . .
    H H2 -0.2793 0.6712 0.8190 0.102 Uiso calc R 1 1 . .
    O O3 0.7469(4) -0.0813(3) 0.87057(18) 0.0899(8) Uani d . 1 1 . .
    C C1 0.3219(5) 0.1857(3) 0.5203(2) 0.0574(7) Uani d . 1 1 . .
    H H1A 0.2229 0.1462 0.4531 0.086 Uiso calc R 1 1 . .
    H H1B 0.2779 0.1098 0.5681 0.086 Uiso calc R 1 1 . .
    H H1C 0.4737 0.1732 0.5172 0.086 Uiso calc R 1 1 . .
    C C2 0.3080(3) 0.3858(3) 0.55569(15) 0.0374(6) Uani d . 1 1 . .
    C C3 0.1542(3) 0.4334(3) 0.62014(15) 0.0368(6) Uani d . 1 1 . .
    C C4 0.1368(4) 0.6208(3) 0.65420(16) 0.0403(6) Uani d . 1 1 . .
    C C5 -0.0090(4) 0.6624(3) 0.71594(16) 0.0458(6) Uani d . 1 1 . .
    H H5 -0.0180 0.7861 0.7380 0.055 Uiso calc R 1 1 . .
    C C6 -0.1404(4) 0.5221(4) 0.74482(17) 0.0479(6) Uani d . 1 1 . .
    C C7 -0.1270(4) 0.3382(4) 0.71238(18) 0.0528(7) Uani d . 1 1 . .
    H H7 -0.2153 0.2431 0.7316 0.063 Uiso calc R 1 1 . .
    C C8 0.0176(4) 0.2968(3) 0.65154(17) 0.0472(6) Uani d . 1 1 . .
    H H8 0.0249 0.1723 0.6304 0.057 Uiso calc R 1 1 . .
    C C9 0.5795(5) -0.0016(5) 0.8617(2) 0.0696(9) Uani d . 1 1 . .
    H H9 0.4489 -0.0589 0.8136 0.084 Uiso calc R 1 1 . .
    C C10 0.7669(5) 0.2551(5) 0.9909(2) 0.0808(9) Uani d . 1 1 . .
    H H10A 0.8729 0.1706 1.0084 0.121 Uiso calc R 1 1 . .
    H H10B 0.7228 0.3039 1.0516 0.121 Uiso calc R 1 1 . .
    H H10C 0.8355 0.3556 0.9632 0.121 Uiso calc R 1 1 . .
    C C11 0.3699(5) 0.2460(5) 0.8988(3) 0.0889(10) Uani d . 1 1 . .
    H H11A 0.2480 0.1611 0.8530 0.133 Uiso calc R 1 1 . .
    H H11B 0.3951 0.3568 0.8687 0.133 Uiso calc R 1 1 . .
    H H11C 0.3324 0.2778 0.9635 0.133 Uiso calc R 1 1 . .
loop_
    _atom_site_aniso_label
    _atom_site_aniso_U_11
    _atom_site_aniso_U_22
    _atom_site_aniso_U_33
    _atom_site_aniso_U_12
    _atom_site_aniso_U_13
    _atom_site_aniso_U_23
    N1 0.0427(11) 0.0333(11) 0.0416(10) 0.0063(8) 0.0117(8) 0.0035(8)
    N2 0.0545(13) 0.0620(15) 0.0553(12) 0.0128(11) 0.0150(10) 0.0088(11)
    O1 0.0704(11) 0.0331(10) 0.0647(11) 0.0015(8) 0.0367(9) 0.0024(7)
    O2 0.0738(13) 0.0718(14) 0.0713(12) 0.0124(10) 0.0428(10) 0.0122(10)
    O3 0.0897(16) 0.0827(17) 0.1017(17) 0.0266(14) 0.0354(13) -0.0059(13)
    C1 0.0708(17) 0.0345(14) 0.0745(17) 0.0076(12) 0.0332(14) 0.0080(12)
    C2 0.0380(12) 0.0337(12) 0.0377(11) 0.0037(9) 0.0037(9) 0.0065(9)
    C3 0.0383(12) 0.0346(12) 0.0351(11) 0.0028(9) 0.0048(9) 0.0057(9)
    C4 0.0450(13) 0.0378(13) 0.0364(11) 0.0024(10) 0.0078(10) 0.0064(9)
    C5 0.0532(14) 0.0414(14) 0.0427(12) 0.0066(11) 0.0136(11) 0.0020(10)
    C6 0.0451(13) 0.0583(16) 0.0411(12) 0.0065(11) 0.0120(10) 0.0081(11)
    C7 0.0548(15) 0.0502(16) 0.0561(15) -0.0022(12) 0.0199(12) 0.0155(11)
    C8 0.0539(14) 0.0385(14) 0.0497(13) 0.0031(11) 0.0137(11) 0.0102(10)
    C9 0.0675(19) 0.081(2) 0.0575(16) -0.0021(16) 0.0183(14) 0.0061(15)
    C10 0.078(2) 0.075(2) 0.078(2) 0.0069(17) 0.0043(17) 0.0000(16)
    C11 0.069(2) 0.102(3) 0.102(2) 0.0268(19) 0.0191(18) 0.032(2)
_geom_special_details
;
 All esds (except the esd in the dihedral angle between two l.s. planes)
 are estimated using the full covariance matrix.  The cell esds are taken
 into account individually in the estimation of esds in distances, angles
 and torsion angles; correlations between esds in cell parameters are only
 used when they are defined by crystal symmetry.  An approximate (isotropic)
 treatment of cell esds is used for estimating esds involving l.s. planes.
;
loop_
    _geom_bond_atom_site_label_1
    _geom_bond_atom_site_label_2
    _geom_bond_site_symmetry_2
    _geom_bond_distance
    _geom_bond_publ_flag
    N1 C2 . 1.301(3) ?
    N1 N1 2_666 1.391(3) ?
    N2 C9 . 1.313(4) ?
    N2 C10 . 1.430(4) ?
    N2 C11 . 1.453(3) ?
    O1 C4 . 1.349(3) ?
    O1 H1 . 0.8200 ?
    O2 C6 . 1.358(3) ?
    O2 H2 . 0.8200 ?
    O3 C9 . 1.232(3) ?
    C1 C2 . 1.503(3) ?
    C1 H1A . 0.9600 ?
    C1 H1B . 0.9600 ?
    C1 H1C . 0.9600 ?
    C2 C3 . 1.465(3) ?
    C3 C8 . 1.396(3) ?
    C3 C4 . 1.417(3) ?
    C4 C5 . 1.389(3) ?
    C5 C6 . 1.380(3) ?
    C5 H5 . 0.9300 ?
    C6 C7 . 1.381(3) ?
    C7 C8 . 1.374(3) ?
    C7 H7 . 0.9300 ?
    C8 H8 . 0.9300 ?
    C9 H9 . 0.9300 ?
    C10 H10A . 0.9600 ?
    C10 H10B . 0.9600 ?
    C10 H10C . 0.9600 ?
    C11 H11A . 0.9600 ?
    C11 H11B . 0.9600 ?
    C11 H11C . 0.9600 ?
loop_
    _geom_angle_atom_site_label_1
    _geom_angle_atom_site_label_2
    _geom_angle_atom_site_label_3
    _geom_angle_site_symmetry_1
    _geom_angle_site_symmetry_3
    _geom_angle
    _geom_angle_publ_flag
    C2 N1 N1 . 2_666 116.3(2) ?
    C9 N2 C10 . . 120.9(2) ?
    C9 N2 C11 . . 121.2(3) ?
    C10 N2 C11 . . 117.9(3) ?
    C4 O1 H1 . . 109.5 ?
    C6 O2 H2 . . 109.5 ?
    C2 C1 H1A . . 109.5 ?
    C2 C1 H1B . . 109.5 ?
    H1A C1 H1B . . 109.5 ?
    C2 C1 H1C . . 109.5 ?
    H1A C1 H1C . . 109.5 ?
    H1B C1 H1C . . 109.5 ?
    N1 C2 C3 . . 116.96(19) ?
    N1 C2 C1 . . 122.62(19) ?
    C3 C2 C1 . . 120.4(2) ?
    C8 C3 C4 . . 116.5(2) ?
    C8 C3 C2 . . 121.9(2) ?
    C4 C3 C2 . . 121.6(2) ?
    O1 C4 C5 . . 117.0(2) ?
    O1 C4 C3 . . 122.42(19) ?
    C5 C4 C3 . . 120.6(2) ?
    C6 C5 C4 . . 120.7(2) ?
    C6 C5 H5 . . 119.7 ?
    C4 C5 H5 . . 119.7 ?
    O2 C6 C5 . . 122.1(2) ?
    O2 C6 C7 . . 118.0(2) ?
    C5 C6 C7 . . 119.9(2) ?
    C8 C7 C6 . . 119.6(2) ?
    C8 C7 H7 . . 120.2 ?
    C6 C7 H7 . . 120.2 ?
    C7 C8 C3 . . 122.9(2) ?
    C7 C8 H8 . . 118.6 ?
    C3 C8 H8 . . 118.6 ?
    O3 C9 N2 . . 124.5(3) ?
    O3 C9 H9 . . 117.8 ?
    N2 C9 H9 . . 117.8 ?
    N2 C10 H10A . . 109.5 ?
    N2 C10 H10B . . 109.5 ?
    H10A C10 H10B . . 109.5 ?
    N2 C10 H10C . . 109.5 ?
    H10A C10 H10C . . 109.5 ?
    H10B C10 H10C . . 109.5 ?
    N2 C11 H11A . . 109.5 ?
    N2 C11 H11B . . 109.5 ?
    H11A C11 H11B . . 109.5 ?
    N2 C11 H11C . . 109.5 ?
    H11A C11 H11C . . 109.5 ?
    H11B C11 H11C . . 109.5 ?
loop_
    _geom_torsion_atom_site_label_1
    _geom_torsion_atom_site_label_2
    _geom_torsion_atom_site_label_3
    _geom_torsion_atom_site_label_4
    _geom_torsion_site_symmetry_1
    _geom_torsion_site_symmetry_2
    _geom_torsion_site_symmetry_3
    _geom_torsion_site_symmetry_4
    _geom_torsion
    _geom_torsion_publ_flag
    N1 N1 C2 C3 2_666 . . . -179.63(19) ?
    N1 N1 C2 C1 2_666 . . . -0.1(3) ?
    N1 C2 C3 C8 . . . . -179.94(18) ?
    C1 C2 C3 C8 . . . . 0.5(3) ?
    N1 C2 C3 C4 . . . . -0.2(3) ?
    C1 C2 C3 C4 . . . . -179.69(19) ?
    C8 C3 C4 O1 . . . . -179.28(19) ?
    C2 C3 C4 O1 . . . . 0.9(3) ?
    C8 C3 C4 C5 . . . . 0.3(3) ?
    C2 C3 C4 C5 . . . . -179.47(19) ?
    O1 C4 C5 C6 . . . . 179.3(2) ?
    C3 C4 C5 C6 . . . . -0.3(3) ?
    C4 C5 C6 O2 . . . . 179.9(2) ?
    C4 C5 C6 C7 . . . . 0.2(3) ?
    O2 C6 C7 C8 . . . . -179.7(2) ?
    C5 C6 C7 C8 . . . . 0.0(4) ?
    C6 C7 C8 C3 . . . . -0.1(4) ?
    C4 C3 C8 C7 . . . . -0.1(3) ?
    C2 C3 C8 C7 . . . . 179.7(2) ?
    C10 N2 C9 O3 . . . . 0.1(4) ?
    C11 N2 C9 O3 . . . . 178.5(3) ?
loop_
    _geom_hbond_atom_site_label_D
    _geom_hbond_atom_site_label_H
    _geom_hbond_atom_site_label_A
    _geom_hbond_site_symmetry_A
    _geom_hbond_distance_DH
    _geom_hbond_distance_HA
    _geom_hbond_distance_DA
    _geom_hbond_angle_DHA
    O1 H1 N1 . 0.82 1.82 2.543(2) 146.5
    O2 H2 O3 1_465 0.82 1.84 2.649(3) 171.2
data_global
_journal_date_recd_electronic     2016-02-25
_journal_date_accepted     2016-03-03
_journal_name_full     'Acta Crystallographica, Section E'
_journal_year     2016
_journal_volume     72
_journal_issue      4
_journal_page_first     467
_journal_page_last     469
_journal_paper_category     GO
_journal_paper_doi     10.1107/S2056989016003686
_journal_coeditor_code     XU5885
_publ_contact_author_name     'Han, Hong-Fei'
_publ_contact_author_address
;
Department of Chemistry
Taiyuan Normal University
Taiyuan 030031
People's Republic of China
;
_publ_contact_author_email     hfhan001@163.com
_publ_contact_author_fax     '+86 351 2275248'
_publ_contact_author_phone     '+86 351 2275137'
_publ_section_title
;
Crystal structure of (<i>E</i>,<i>E</i>)-2',4'-dihydroxyacetophenone azine
dimethylformamide disolvate
;
loop_
    _publ_author_name
    _publ_author_address
    'Li, Wen-Juan'
;
Department of Chemistry
Taiyuan Normal University
Taiyuan 030031
People's Republic of China
;
    'Han, Hong-Fei'
;
Department of Chemistry
Taiyuan Normal University
Taiyuan 030031
People's Republic of China
;
_publ_section_synopsis
;
The approximately planar (<i>E</i>,<i>E</i>)-2',4'-dihydroxyacetophenone azine
molecule is located on an inversion centre and linked with dimethylformamide
solvent molecules <i>via</i> O---H...O hydrogen bonds.
;
