# Supplementary material for: Crystal structure of (E,E)-2′,4′-di­hydroxy­aceto­phenone azine di­methyl­formamide disolvate
Source: Acta Crystallogr E Crystallogr Commun. 2016 Mar 8;72(Pt 4):467–9. doi: 10.1107/S2056989016003686 (PMC4910326; doi:10.1107/S2056989016003686)
Supplement: Supplementary file 2 [file e-72-00467-Isup2.hkl]

# 
# h,k,l, Fc-squared, Fo-squared, sigma(Fo-squared) and status flag 
# 
data_I
_shelx_title ' 120510i in P-1' 
_shelx_refln_list_code          4 
_shelx_F_calc_maximum       96.81 
_exptl_crystal_F_000       238.00 
_reflns_d_resolution_high  0.8402 
 
loop_ 
 _symmetry_equiv_pos_as_xyz 
 'x, y, z' 
 '-x, -y, -z' 
 
_cell_length_a     6.1616 
_cell_length_b     7.3109 
_cell_length_c    13.4537 
_cell_angle_alpha  96.771 
_cell_angle_beta  103.049 
_cell_angle_gamma  96.607 
 
_shelx_F_squared_multiplier     1.000 
 
loop_ 
 _refln_index_h 
 _refln_index_k 
 _refln_index_l 
 _refln_F_squared_calc 
 _refln_F_squared_meas 
 _refln_F_squared_sigma 
 _refln_observed_status 
   1   0   0       11.84       11.08      0.48 o 
   2   0   0      692.19      720.77     27.18 o 
   3   0   0       39.37       47.54      1.76 o 
   4   0   0        3.14        1.20      0.54 o 
   5   0   0        1.18        0.90      1.07 o 
   6   0   0        0.18       -0.25      0.67 o 
   7   0   0       55.77       64.52      4.21 o 
  -7   1   0        2.05        3.48      1.33 o 
  -6   1   0        4.65        4.85      1.32 o 
  -5   1   0        0.00       -0.15      0.54 o 
  -4   1   0      335.24      375.35     10.33 o 
  -3   1   0        8.77       11.51      0.94 o 
  -2   1   0      209.86      234.16      6.29 o 
  -1   1   0      739.69      572.07     22.16 o 
   1   1   0      639.69      592.61     20.76 o 
   2   1   0      315.70      345.75      9.40 o 
   3   1   0       26.62       32.89      1.40 o 
   4   1   0       15.94       19.44      1.19 o 
   5   1   0       32.67       32.29      2.19 o 
   6   1   0       33.62       41.05      3.07 o 
  -7   2   0        0.31        1.28      1.13 o 
  -6   2   0        1.05        0.22      0.92 o 
  -5   2   0       16.54       17.48      1.69 o 
  -4   2   0       71.77       69.37      2.43 o 
  -3   2   0      256.94      267.89      7.28 o 
  -2   2   0      214.06      169.09      8.91 o 
  -1   2   0      107.54       95.98      2.95 o 
   0   2   0      181.55      149.10      5.55 o 
   1   2   0      173.66      205.23      7.71 o 
   2   2   0       42.22       36.16      1.81 o 
   3   2   0      135.72      165.74      5.01 o 
   4   2   0       33.65       35.87      1.72 o 
   5   2   0        0.87        1.27      0.74 o 
   6   2   0        0.28        0.21      0.81 o 
  -6   3   0        0.06       -0.99      0.85 o 
  -5   3   0       13.84       15.24      1.64 o 
  -4   3   0       30.90       29.97      2.08 o 
  -3   3   0      359.00      339.05      9.70 o 
  -2   3   0      142.48      144.04      6.15 o 
  -1   3   0     2683.00     2691.24     92.26 o 
   0   3   0       31.63       39.59      1.99 o 
   1   3   0       80.09       67.70      3.20 o 
   2   3   0       16.81       14.44      1.42 o 
   3   3   0      399.66      412.62     11.45 o 
   4   3   0        0.56        0.03      0.54 o 
   5   3   0        1.33        1.03      0.76 o 
   6   3   0       13.97       17.55      1.70 o 
  -6   4   0        0.00       -0.62      0.92 o 
  -5   4   0      132.32      123.67      6.21 o 
  -4   4   0        7.85        5.11      1.04 o 
  -3   4   0        5.65        6.00      1.07 o 
  -2   4   0       52.73       55.03      1.81 o 
  -1   4   0      224.66      251.24      6.98 o 
   0   4   0       36.28       35.80      2.24 o 
   1   4   0        0.17       -0.11      0.54 o 
   2   4   0       11.33        7.05      1.30 o 
   3   4   0        3.77        0.78      1.02 o 
   4   4   0       21.25       23.34      2.35 o 
   5   4   0        5.95        6.71      1.85 o 
  -6   5   0        0.36        1.21      1.29 o 
  -5   5   0       67.77       77.36      4.59 o 
  -4   5   0       28.40       25.44      2.14 o 
  -3   5   0       42.59       38.50      2.58 o 
  -2   5   0        0.69        0.16      0.55 o 
  -1   5   0        3.33        5.13      1.38 o 
   0   5   0        9.69       17.75      2.00 o 
   1   5   0       56.03       55.45      3.16 o 
   2   5   0      162.03      152.37      6.87 o 
   3   5   0       18.95       14.88      2.34 o 
   4   5   0        0.00       -0.94      1.11 o 
   5   5   0        1.51        0.84      1.48 o 
  -5   6   0       13.49       16.55      2.40 o 
  -4   6   0        5.93        6.63      1.55 o 
  -3   6   0        2.85        1.28      0.95 o 
  -2   6   0        9.17       11.86      1.80 o 
  -1   6   0       11.55        9.90      1.63 o 
   0   6   0        0.93        0.52      1.58 o 
   1   6   0        4.80        2.72      1.66 o 
   2   6   0      284.57      295.86     12.13 o 
   3   6   0        0.04       -1.63      1.09 o 
   4   6   0        7.64        7.51      2.10 o 
  -4   7   0        1.53        0.81      0.96 o 
  -3   7   0       11.92       10.96      1.85 o 
  -2   7   0       41.93       42.43      3.07 o 
  -1   7   0        6.32        8.78      1.70 o 
   1   7   0       10.09       12.11      2.76 o 
   2   7   0        1.82        0.24      1.02 o 
   3   7   0        4.59        2.66      1.66 o 
  -3   8   0        1.31        0.82      1.05 o 
  -2   8   0        3.91        3.50      1.41 o 
  -1   8   0        0.02       -0.10      1.01 o 
   0   8   0        0.24        1.68      1.26 o 
   0  -8   1       14.95       18.74      2.81 o 
   1  -8   1        2.24        2.07      1.29 o 
   2  -8   1        2.80        2.65      1.31 o 
   3  -8   1       11.68        8.75      1.84 o 
  -3  -7   1        0.39        0.50      0.82 o 
  -2  -7   1        3.72        3.06      1.37 o 
  -1  -7   1        5.99        8.79      2.86 o 
   1  -7   1       37.91       37.91      2.95 o 
   2  -7   1       13.30       15.29      2.21 o 
   3  -7   1       13.01       11.37      1.89 o 
   4  -7   1        0.31        0.22      1.02 o 
  -4  -6   1        0.12       -0.88      1.39 o 
  -3  -6   1        0.15       -0.92      1.21 o 
  -2  -6   1        1.41        2.07      1.11 o 
  -1  -6   1       74.17      109.31      6.03 o 
   0  -6   1        0.57       -0.66      1.19 o 
   1  -6   1        1.03        0.58      0.89 o 
   2  -6   1       39.69       38.84      2.77 o 
   3  -6   1       47.43       42.16      2.93 o 
   4  -6   1        0.01       -0.61      0.77 o 
   5  -6   1        5.93        4.23      1.54 o 
  -5  -5   1        1.28        1.72      1.62 o 
  -4  -5   1        0.30        0.39      1.23 o 
  -3  -5   1        0.02       -0.87      0.98 o 
  -2  -5   1       50.96       47.20      3.08 o 
  -1  -5   1      326.96      428.50     16.54 o 
   0  -5   1       11.43       21.61      1.93 o 
   1  -5   1       64.15       64.37      2.37 o 
   2  -5   1        1.30        0.73      0.71 o 
   3  -5   1       11.19       10.63      1.31 o 
   4  -5   1        2.89        2.75      1.09 o 
   5  -5   1        2.32        3.45      1.38 o 
   6  -5   1       42.50       38.71      3.14 o 
  -5  -4   1        0.02       -0.73      0.68 o 
  -4  -4   1       11.91       13.19      2.18 o 
  -3  -4   1        9.84        7.91      1.51 o 
  -2  -4   1        4.46        4.75      1.10 o 
  -1  -4   1       42.61       41.56      2.42 o 
   0  -4   1        2.53        0.57      0.63 o 
   1  -4   1       84.29       84.66      2.73 o 
   2  -4   1       55.30       59.54      1.99 o 
   3  -4   1        1.30       -0.15      0.56 o 
   4  -4   1        0.89       -0.06      0.63 o 
   5  -4   1        0.98        1.76      1.04 o 
   6  -4   1       15.09       17.99      2.50 o 
  -6  -3   1        1.31        1.79      1.24 o 
  -5  -3   1        0.14       -0.20      0.63 o 
  -4  -3   1        0.00       -0.34      0.50 o 
  -3  -3   1        5.61        5.16      0.76 o 
  -2  -3   1       32.24       21.19      1.71 o 
  -1  -3   1       83.02       74.24      3.41 o 
   0  -3   1      359.69      359.38     12.99 o 
   1  -3   1       63.99       60.88      1.97 o 
   2  -3   1        0.25        0.47      0.43 o 
   3  -3   1        0.03       -0.28      0.33 o 
   4  -3   1        1.26        1.93      0.87 o 
   5  -3   1       11.55       11.69      1.72 o 
   6  -3   1        3.99        2.68      1.22 o 
  -6  -2   1        0.02       -0.08      0.79 o 
  -5  -2   1        1.59        2.18      0.78 o 
  -4  -2   1       19.55       19.48      1.22 o 
  -3  -2   1       55.87       86.06      2.92 o 
  -2  -2   1      519.77      571.69     15.60 o 
  -1  -2   1     1092.11     1098.28     38.23 o 
   0  -2   1       29.99       23.82      1.23 o 
   1  -2   1      115.47      105.09      2.95 o 
   2  -2   1        4.77        2.79      0.39 o 
   3  -2   1        0.44        0.51      0.38 o 
   4  -2   1       52.88       53.69      2.55 o 
   5  -2   1       35.79       34.06      2.45 o 
   6  -2   1        2.82        3.79      1.24 o 
   7  -2   1        0.12       -0.46      1.06 o 
  -7  -1   1       34.43       40.16      2.41 o 
  -6  -1   1        1.62        1.92      0.92 o 
  -5  -1   1       11.25       10.87      1.09 o 
  -4  -1   1        1.98        0.73      0.50 o 
  -3  -1   1       12.92       14.95      0.88 o 
  -2  -1   1      180.39      197.45      5.49 o 
  -1  -1   1        0.00       -0.08      0.18 o 
   0  -1   1     1953.31     1920.67     66.00 o 
   1  -1   1      107.51       91.15      2.51 o 
   2  -1   1        7.03        4.88      0.39 o 
   3  -1   1      103.53      114.74      3.46 o 
   4  -1   1       77.93       86.77      3.40 o 
   5  -1   1        0.94        0.29      0.59 o 
   6  -1   1        3.18        4.10      1.24 o 
   7  -1   1        1.20        0.94      1.14 o 
  -7   0   1       16.81       21.92      2.25 o 
  -6   0   1       40.77       51.49      2.46 o 
  -5   0   1       38.00       41.37      1.95 o 
  -4   0   1        0.00        0.28      0.46 o 
  -3   0   1        9.35       11.79      0.76 o 
  -2   0   1        3.06        5.47      0.53 o 
  -1   0   1       61.64       54.69      1.59 o 
   1   0   1      867.80      811.16     25.05 o 
   2   0   1       23.63       30.12      1.13 o 
   3   0   1        9.04       11.25      0.74 o 
   4   0   1        9.43       10.69      0.94 o 
   5   0   1        1.61        1.63      0.71 o 
   6   0   1        5.68        7.28      1.22 o 
  -7   1   1        1.18        1.45      1.16 o 
  -6   1   1        0.99       -0.37      0.76 o 
  -5   1   1       22.75       25.56      1.45 o 
  -4   1   1      331.98      356.27      9.81 o 
  -3   1   1       29.63       36.64      1.41 o 
  -2   1   1      210.74      201.03      6.44 o 
  -1   1   1      407.40      324.57     12.70 o 
   0   1   1     1692.05     1668.88     57.41 o 
   1   1   1      109.05      101.39      2.84 o 
   2   1   1      402.19      367.88      7.96 o 
   3   1   1       80.17       82.60      2.75 o 
   4   1   1       17.62       16.24      1.07 o 
   5   1   1        5.87        6.97      1.08 o 
   6   1   1        0.49        0.18      0.85 o 
  -7   2   1        0.38       -0.70      0.92 o 
  -6   2   1        2.28        1.20      0.97 o 
  -5   2   1        0.33       -0.28      0.60 o 
  -4   2   1      244.20      259.54      7.25 o 
  -3   2   1       48.42       61.92      2.27 o 
  -2   2   1        0.86       -0.08      0.28 o 
  -1   2   1     1010.24      845.75     32.77 o 
   0   2   1        4.56        4.13      0.46 o 
   1   2   1      221.62      236.49      8.83 o 
   2   2   1        3.78        5.05      0.40 o 
   3   2   1      466.65      570.22     15.35 o 
   4   2   1        0.19       -0.26      0.42 o 
   5   2   1        5.07        6.66      2.25 o 
   6   2   1        0.13       -1.73      1.15 o 
  -7   3   1        4.15        3.04      1.32 o 
  -6   3   1        0.15       -1.00      0.83 o 
  -5   3   1       28.71       26.73      2.14 o 
  -4   3   1       13.83       12.92      1.37 o 
  -3   3   1       27.42       24.31      1.69 o 
  -2   3   1        0.12       -0.18      0.36 o 
  -1   3   1      168.70      201.71     12.09 o 
   0   3   1       56.41       55.45      2.56 o 
   1   3   1       71.56       62.94      3.04 o 
   2   3   1       11.38        9.18      0.68 o 
   3   3   1       13.58       13.13      1.03 o 
   4   3   1        2.61        0.73      0.93 o 
   5   3   1        5.46        4.78      1.62 o 
   6   3   1        5.99        5.03      1.97 o 
  -6   4   1        0.41       -0.63      0.93 o 
  -5   4   1      125.89      117.58      5.98 o 
  -4   4   1       20.89       19.11      1.74 o 
  -3   4   1       25.61       27.71      1.95 o 
  -2   4   1        3.21        2.29      0.35 o 
  -1   4   1      127.38      172.53      4.98 o 
   0   4   1       14.93       17.58      1.34 o 
   1   4   1        1.57        0.65      0.63 o 
   2   4   1       72.76       63.42      2.29 o 
   3   4   1        1.35        1.06      1.04 o 
   4   4   1        1.76        2.34      1.37 o 
   5   4   1        2.68        4.01      1.69 o 
  -6   5   1        5.13        5.25      1.61 o 
  -5   5   1      172.74      176.39      8.49 o 
  -4   5   1        2.30        0.95      0.92 o 
  -3   5   1        6.00        6.99      1.35 o 
  -2   5   1        3.59        3.18      0.93 o 
  -1   5   1        7.03        8.59      3.05 o 
   0   5   1      128.77      113.61      4.99 o 
   1   5   1       12.05        7.97      1.40 o 
   2   5   1      691.76      723.21     26.55 o 
   3   5   1        4.33        4.52      1.60 o 
   4   5   1        0.31       -0.54      1.11 o 
  -5   6   1       18.75       16.00      2.02 o 
  -4   6   1       28.96       29.25      2.50 o 
  -3   6   1        3.25        2.97      1.15 o 
  -2   6   1       43.87       37.03      2.64 o 
  -1   6   1        0.01       -0.90      0.61 o 
   0   6   1       13.05       29.30      3.53 o 
   1   6   1       42.39       37.67      2.70 o 
   2   6   1       84.85       80.21      4.60 o 
   3   6   1       10.10        7.77      1.97 o 
   4   6   1        1.60        0.54      1.63 o 
  -5   7   1        1.74        0.40      1.26 o 
  -4   7   1        1.63        1.82      1.18 o 
  -3   7   1        2.75        1.92      1.06 o 
  -2   7   1       36.21       25.76      2.29 o 
  -1   7   1       11.03        8.53      1.64 o 
   0   7   1       17.86       17.63      1.95 o 
   1   7   1        3.36        5.72      2.02 o 
   2   7   1        6.90        2.17      1.37 o 
   3   7   1        0.06       -0.59      1.56 o 
  -3   8   1        7.15        4.73      1.49 o 
  -2   8   1       16.25       17.56      2.38 o 
  -1   8   1       11.99       17.82      2.03 o 
   0   8   1       15.26       14.32      2.28 o 
  -2  -8   2        0.60        1.28      1.88 o 
  -1  -8   2        0.57       -0.50      2.71 o 
   1  -8   2        1.83        2.85      1.42 o 
   2  -8   2        0.06       -0.89      0.82 o 
   3  -8   2       11.72        8.08      1.79 o 
  -3  -7   2        1.87        1.73      0.97 o 
  -2  -7   2        1.83        2.75      1.49 o 
  -1  -7   2       38.25       54.34      4.70 o 
   0  -7   2       12.58       20.91      3.22 o 
   1  -7   2       19.12       18.82      2.11 o 
   2  -7   2        0.28       -0.07      0.88 o 
   3  -7   2       58.91       58.06      3.80 o 
   4  -7   2        0.32        0.67      1.04 o 
  -3  -6   2       29.94       24.80      2.06 o 
  -2  -6   2        7.96        8.83      1.90 o 
  -1  -6   2      593.41      883.75     32.82 o 
   0  -6   2       48.15       65.32      3.95 o 
   1  -6   2        0.59        0.10      0.88 o 
   2  -6   2       14.91       14.42      1.66 o 
   3  -6   2       10.90       11.91      1.80 o 
   4  -6   2        2.33        1.17      1.00 o 
   5  -6   2        2.56        0.67      1.17 o 
  -5  -5   2       11.11       12.05      2.40 o 
  -4  -5   2        3.71        3.67      1.50 o 
  -3  -5   2        0.23       -0.44      0.94 o 
  -2  -5   2        5.88        4.40      1.34 o 
  -1  -5   2      441.72      561.01     21.08 o 
   0  -5   2       58.34       68.38      3.61 o 
   1  -5   2       80.43       86.83      2.97 o 
   2  -5   2        2.51        4.84      1.08 o 
   3  -5   2        0.10       -0.22      0.46 o 
   4  -5   2        0.16       -0.20      0.73 o 
   5  -5   2        3.99        3.86      1.34 o 
   6  -5   2       53.97       52.41      3.79 o 
  -5  -4   2       48.20       44.54      2.33 o 
  -4  -4   2       23.67       21.87      2.22 o 
  -3  -4   2       35.30       34.36      2.52 o 
  -2  -4   2        5.11        4.25      1.11 o 
  -1  -4   2       24.81       23.68      1.87 o 
   0  -4   2       93.19       86.66      3.88 o 
   1  -4   2        9.96       12.56      0.81 o 
   2  -4   2       56.62       68.01      2.26 o 
   3  -4   2       29.33       29.33      1.24 o 
   4  -4   2        0.27       -0.08      0.68 o 
   5  -4   2        1.99        0.12      0.95 o 
   6  -4   2       40.97       35.87      2.88 o 
  -6  -3   2        0.02       -0.42      0.79 o 
  -5  -3   2       29.99       32.34      1.87 o 
  -4  -3   2       23.12       25.84      1.70 o 
  -3  -3   2        7.15        3.30      0.68 o 
  -2  -3   2     1144.77     1279.00     44.88 o 
  -1  -3   2       37.49       38.10      2.16 o 
   0  -3   2       48.62       43.74      2.13 o 
   1  -3   2        2.69        2.68      0.39 o 
   2  -3   2     1060.75     1044.07     27.03 o 
   3  -3   2        0.38       -0.42      0.29 o 
   4  -3   2        2.40        1.81      0.53 o 
   5  -3   2       12.80       11.82      1.48 o 
   6  -3   2        0.01       -0.70      0.84 o 
  -6  -2   2       13.72       16.81      2.45 o 
  -5  -2   2        2.90        1.51      0.74 o 
  -4  -2   2       14.44       14.54      2.42 o 
  -3  -2   2       94.66       90.34      5.91 o 
  -2  -2   2      348.48      390.73     10.55 o 
  -1  -2   2      286.89      286.19     10.48 o 
   0  -2   2      588.68      521.77     18.29 o 
   1  -2   2        0.21        0.10      0.22 o 
   2  -2   2      279.29      251.58      6.76 o 
   3  -2   2      105.00      102.82      3.13 o 
   4  -2   2       37.36       35.50      1.57 o 
   5  -2   2       54.58       53.47      3.06 o 
   6  -2   2        1.30        0.51      0.94 o 
  -7  -1   2        0.26        0.62      1.29 o 
  -6  -1   2       87.27      103.81      3.98 o 
  -5  -1   2       29.90       33.51      2.51 o 
  -4  -1   2       30.09       31.81      1.53 o 
  -3  -1   2        1.71        1.02      0.38 o 
  -2  -1   2      214.27      219.09      6.06 o 
  -1  -1   2      934.88      899.32     44.11 o 
   0  -1   2       78.92       69.32      2.66 o 
   1  -1   2     2069.44     1891.45     48.37 o 
   2  -1   2       12.82       11.90      0.61 o 
   3  -1   2        3.35        2.27      0.46 o 
   4  -1   2       56.07       60.79      2.27 o 
   5  -1   2      165.48      177.90      6.34 o 
   6  -1   2        0.35        0.73      0.77 o 
  -7   0   2        1.38        2.47      1.19 o 
  -6   0   2       57.59       67.52      4.06 o 
  -5   0   2       61.34       63.43      2.54 o 
  -4   0   2        9.04       10.08      0.91 o 
  -3   0   2       12.10       11.69      1.23 o 
  -2   0   2      184.61      168.10      6.64 o 
  -1   0   2      192.64      183.92      4.39 o 
   0   0   2       12.63        8.73      0.56 o 
   1   0   2     9371.88     9495.34    250.21 o 
   2   0   2        9.77       11.66      0.65 o 
   3   0   2       61.38       64.31      5.94 o 
   4   0   2        9.99        9.01      0.93 o 
   5   0   2        9.60        9.85      1.14 o 
   6   0   2        1.14        1.18      0.77 o 
  -7   1   2        0.20       -0.42      0.97 o 
  -6   1   2        0.14       -0.06      0.87 o 
  -5   1   2        0.76        0.74      0.78 o 
  -4   1   2        6.55        6.44      1.45 o 
  -3   1   2        1.20        1.62      0.40 o 
  -2   1   2      482.23      457.20     11.98 o 
  -1   1   2        6.88        8.56      0.62 o 
   0   1   2      848.36      808.47     20.32 o 
   1   1   2       20.79       28.11      0.79 o 
   2   1   2       11.73       13.55      0.54 o 
   3   1   2       30.22       35.14      1.48 o 
   4   1   2       21.55       26.22      2.40 o 
   5   1   2        0.24        0.10      0.58 o 
   6   1   2        0.04       -0.40      1.35 o 
  -7   2   2        4.61        4.38      1.45 o 
  -6   2   2        0.21        0.02      0.82 o 
  -5   2   2        4.31        3.75      1.11 o 
  -4   2   2        1.94        1.49      0.65 o 
  -3   2   2       14.06       13.33      0.69 o 
  -2   2   2       67.30       54.73      2.67 o 
  -1   2   2      142.58      146.55      6.02 o 
   0   2   2       27.25       20.56      1.17 o 
   1   2   2      124.41      135.54      3.82 o 
   2   2   2      475.88      507.63     10.98 o 
   3   2   2        0.01        0.01      0.69 o 
   4   2   2        7.49        9.48      0.94 o 
   5   2   2        5.75        6.07      1.61 o 
   6   2   2        0.41        0.03      1.36 o 
  -7   3   2        0.91        0.06      1.03 o 
  -6   3   2       11.92        8.99      1.72 o 
  -5   3   2       10.45        8.60      1.50 o 
  -4   3   2        4.50        2.92      0.91 o 
  -3   3   2       81.70       85.15      4.15 o 
  -2   3   2      449.00      447.59     17.84 o 
  -1   3   2       16.01       10.40      1.00 o 
   0   3   2     1654.79     1694.21     58.54 o 
   1   3   2      151.90      145.74      4.49 o 
   2   3   2        3.31        2.66      0.49 o 
   3   3   2        0.78        0.37      0.86 o 
   4   3   2       15.99       17.08      2.18 o 
   5   3   2        0.00       -0.65      1.26 o 
  -6   4   2        0.27       -1.20      0.84 o 
  -5   4   2       32.08       38.39      2.79 o 
  -4   4   2       58.29       56.82      3.38 o 
  -3   4   2        0.00       -0.26      0.49 o 
  -2   4   2        5.18        5.59      0.94 o 
  -1   4   2       20.18       20.42      1.53 o 
   0   4   2       10.30       10.99      1.11 o 
   1   4   2        0.09       -0.82      0.55 o 
   2   4   2        0.01       -0.31      0.38 o 
   3   4   2       13.16       12.44      1.94 o 
   4   4   2        4.60        3.45      1.41 o 
   5   4   2        4.81        1.92      1.72 o 
  -6   5   2        4.46        2.93      1.39 o 
  -5   5   2       23.41       25.20      2.36 o 
  -4   5   2        1.14        1.32      1.03 o 
  -3   5   2       81.23       78.83      4.27 o 
  -2   5   2       18.32       19.28      1.66 o 
  -1   5   2        6.94        5.82      1.12 o 
   0   5   2        3.37        2.37      0.83 o 
   1   5   2        7.87        7.68      1.38 o 
   2   5   2       11.02       12.48      2.05 o 
   3   5   2       15.85       14.44      2.33 o 
   4   5   2        2.63        0.99      1.53 o 
  -5   6   2        0.09       -0.17      1.03 o 
  -4   6   2        0.52        0.24      0.97 o 
  -3   6   2       59.36       64.29      3.88 o 
  -2   6   2       83.42       69.10      3.95 o 
  -1   6   2        0.03       -0.26      0.71 o 
   0   6   2       10.69       10.42      1.13 o 
   1   6   2        2.40        0.52      1.08 o 
   2   6   2       22.76       24.60      2.52 o 
   3   6   2       23.79       27.33      3.35 o 
  -4   7   2        0.00        0.35      1.06 o 
  -3   7   2        0.04       -0.26      0.75 o 
  -2   7   2       19.96       15.49      1.73 o 
  -1   7   2        2.19        1.35      0.99 o 
   0   7   2        4.57        8.50      1.64 o 
   1   7   2        2.64        1.01      1.24 o 
   2   7   2        0.23        1.03      1.33 o 
  -3   8   2        0.11       -0.28      0.99 o 
  -2   8   2        2.28        2.15      1.21 o 
  -1   8   2        0.73        1.36      1.07 o 
   0   8   2        1.17        2.46      1.18 o 
  -2  -8   3        6.87       15.83      3.12 o 
  -1  -8   3        0.02       -2.37      2.43 o 
   1  -8   3       10.24       13.16      2.39 o 
   2  -8   3        5.45        8.26      1.83 o 
   3  -8   3        2.95        1.90      1.13 o 
  -3  -7   3        3.66        3.32      1.30 o 
  -2  -7   3        0.10        0.47      1.70 o 
  -1  -7   3        9.74       13.31      2.89 o 
   0  -7   3        4.19        4.78      2.07 o 
   1  -7   3        0.95       -0.11      1.00 o 
   2  -7   3       10.34       11.85      2.02 o 
   3  -7   3        0.02        0.07      0.89 o 
   4  -7   3        2.95        3.81      1.45 o 
  -4  -6   3        0.81       -0.57      0.73 o 
  -3  -6   3        0.35       -0.21      1.06 o 
  -2  -6   3        1.26        3.00      1.58 o 
  -1  -6   3      231.28      337.67     14.00 o 
   0  -6   3        0.52        0.16      1.17 o 
   1  -6   3        0.15       -0.66      0.53 o 
   2  -6   3       14.52       13.60      1.64 o 
   3  -6   3       13.41       12.30      1.86 o 
   4  -6   3        2.00        0.77      0.98 o 
   5  -6   3        0.67       -0.40      1.04 o 
  -3  -5   3       12.36       13.78      1.90 o 
  -2  -5   3        6.48        8.40      1.69 o 
  -1  -5   3       55.36       53.11      3.34 o 
   0  -5   3        0.57        0.53      0.86 o 
   1  -5   3       11.95       10.94      0.88 o 
   2  -5   3        3.97        5.15      0.73 o 
   3  -5   3        1.06        0.52      0.67 o 
   4  -5   3       19.59       19.91      1.90 o 
   5  -5   3        4.41        3.79      1.40 o 
  -6  -4   3        0.18       -0.48      0.90 o 
  -5  -4   3       44.58       40.43      2.24 o 
  -4  -4   3        0.08       -0.54      0.50 o 
  -2  -4   3       71.36       75.45      3.99 o 
  -1  -4   3       77.00       80.45      3.94 o 
   0  -4   3      133.25      136.59      5.61 o 
   1  -4   3       64.19       61.15      2.16 o 
   2  -4   3      623.45      655.46     17.28 o 
   3  -4   3        0.37        0.67      0.47 o 
   4  -4   3       20.73       22.12      1.89 o 
   5  -4   3        1.97        0.17      0.96 o 
   6  -4   3        2.88        1.31      1.23 o 
  -6  -3   3        0.41        0.50      0.89 o 
  -5  -3   3        1.90        2.24      0.83 o 
  -4  -3   3        2.20        1.14      0.61 o 
  -3  -3   3        4.80        4.03      1.28 o 
  -2  -3   3      178.51      219.07      8.72 o 
  -1  -3   3       47.52       54.46      2.72 o 
   0  -3   3      126.90      118.61      4.75 o 
   1  -3   3        0.25       -0.12      0.23 o 
   2  -3   3       66.12       58.60      2.71 o 
   3  -3   3       53.21       55.43      2.89 o 
   4  -3   3       10.64       11.18      1.24 o 
   5  -3   3       21.14       21.60      1.99 o 
   6  -3   3        0.59        0.51      1.01 o 
  -6  -2   3      130.52      142.23      5.08 o 
  -5  -2   3        1.18        0.97      0.70 o 
  -4  -2   3        0.03       -0.52      0.41 o 
  -3  -2   3       18.14       17.79      1.04 o 
  -2  -2   3      399.53      473.01     12.67 o 
  -1  -2   3      274.28      277.58     10.17 o 
   0  -2   3      922.09      975.57     33.82 o 
   1  -2   3       79.11       80.52      2.43 o 
   2  -2   3       11.34        7.76      0.51 o 
   3  -2   3       64.16       67.25      2.25 o 
   4  -2   3       33.38       32.86      1.51 o 
   5  -2   3       53.82       51.42      2.21 o 
   6  -2   3        0.61        0.58      0.99 o 
  -7  -1   3        7.79        7.70      1.90 o 
  -6  -1   3      146.07      166.30      5.62 o 
  -5  -1   3       31.81       36.40      1.86 o 
  -4  -1   3       14.30       15.96      1.02 o 
  -3  -1   3      101.23       95.66      3.09 o 
  -2  -1   3      349.99      364.13      7.88 o 
   0  -1   3     1674.14     1720.89     59.11 o 
   1  -1   3     6275.09     5846.97    149.36 o 
   2  -1   3      117.00      109.54      3.18 o 
   3  -1   3        1.69        1.24      0.42 o 
   4  -1   3       33.73       30.95      1.48 o 
   5  -1   3        3.19        3.91      0.82 o 
   6  -1   3        3.22        3.45      0.91 o 
  -7   0   3        0.11       -0.73      0.97 o 
  -6   0   3       54.33       64.22      3.95 o 
  -5   0   3       93.11      101.44      3.54 o 
  -4   0   3       59.49       48.13      1.93 o 
  -3   0   3      125.47      153.94      4.48 o 
  -2   0   3        0.10       -0.20      0.13 o 
  -1   0   3      247.74      232.69      5.05 o 
   0   0   3        0.36        0.34      0.17 o 
   1   0   3     7226.60     6611.79    137.91 o 
   2   0   3      152.82      166.79      4.66 o 
   3   0   3       70.07       86.41      7.01 o 
   4   0   3       26.91       27.49      1.37 o 
   5   0   3       12.51       11.35      1.11 o 
   6   0   3        0.04       -0.65      1.00 o 
  -7   1   3        6.71        6.98      1.64 o 
  -6   1   3        0.90        0.48      0.93 o 
  -5   1   3        1.86        1.67      0.91 o 
  -4   1   3       43.14       37.34      2.48 o 
  -3   1   3     1576.46     1652.88     63.89 o 
  -2   1   3      244.34      261.50     12.45 o 
  -1   1   3      923.55      861.14     20.10 o 
   0   1   3       13.27        8.36      0.44 o 
   1   1   3      184.41      171.86      3.82 o 
   2   1   3       48.69       53.08      1.43 o 
   3   1   3        1.24        1.85      0.48 o 
   4   1   3       46.45       54.15      3.28 o 
   5   1   3        1.66        0.11      1.06 o 
   6   1   3        1.13       -1.12      1.27 o 
  -7   2   3       21.38       23.74      2.26 o 
  -6   2   3        3.87        3.25      1.21 o 
  -5   2   3        6.01        5.43      1.23 o 
  -4   2   3      133.40      134.70      6.19 o 
  -3   2   3      188.09      235.85      9.86 o 
  -2   2   3      212.56      220.77      9.07 o 
  -1   2   3       11.41       15.82      0.63 o 
   0   2   3     2059.41     2104.32     43.95 o 
   1   2   3      106.82      102.34      3.03 o 
   2   2   3      127.79      124.26      3.00 o 
   3   2   3       21.32       21.47      1.14 o 
   4   2   3      187.30      185.84      5.72 o 
   5   2   3        1.09       -0.37      1.14 o 
   6   2   3        0.08       -0.11      1.52 o 
  -7   3   3       10.05        7.17      1.73 o 
  -6   3   3       15.30       13.84      1.68 o 
  -5   3   3       18.68       13.74      1.58 o 
  -4   3   3       23.14       23.28      1.86 o 
  -3   3   3        2.51        2.54      0.75 o 
  -2   3   3       22.55       20.88      1.43 o 
  -1   3   3      108.67      105.79      4.88 o 
   0   3   3      530.81      619.46     18.02 o 
   1   3   3       11.44       13.16      0.84 o 
   2   3   3        4.19        6.20      1.75 o 
   3   3   3        4.86        5.46      1.31 o 
   4   3   3       22.79       20.57      2.12 o 
   5   3   3        2.14        4.20      1.76 o 
  -6   4   3        0.48       -0.11      0.85 o 
  -5   4   3        0.03       -0.61      0.88 o 
  -4   4   3      502.87      515.61     21.07 o 
  -3   4   3       10.25       10.80      1.20 o 
  -2   4   3       41.95       45.12      2.58 o 
  -1   4   3        0.19        0.78      0.91 o 
   0   4   3      107.43      129.33      3.94 o 
   1   4   3       20.59       19.03      1.12 o 
   2   4   3        1.00        0.18      0.52 o 
   3   4   3       87.74       88.47      4.84 o 
   4   4   3        2.85        1.99      1.37 o 
   5   4   3        0.63        0.94      1.41 o 
  -6   5   3        1.60        0.07      1.06 o 
  -5   5   3       30.19       29.64      2.57 o 
  -4   5   3      173.38      194.90      9.02 o 
  -3   5   3       15.76       14.88      1.56 o 
  -2   5   3        2.31        4.00      0.99 o 
  -1   5   3        7.95        7.03      1.21 o 
   0   5   3       16.14       15.20      1.02 o 
   1   5   3       64.31       63.52      2.47 o 
   2   5   3       39.29       38.00      2.91 o 
   3   5   3      286.68      301.04     12.63 o 
   4   5   3        1.62        0.98      1.50 o 
  -5   6   3        0.03        0.11      1.02 o 
  -4   6   3        2.16        0.70      1.05 o 
  -3   6   3        5.89        8.01      1.58 o 
  -2   6   3        0.26       -0.49      0.76 o 
  -1   6   3        8.16        4.52      1.16 o 
   0   6   3       22.64       21.98      1.33 o 
   1   6   3       13.41       11.41      1.09 o 
   2   6   3       25.34       21.17      2.28 o 
   3   6   3       37.03       30.26      2.95 o 
  -4   7   3        0.60        0.31      1.02 o 
  -3   7   3        5.97        5.72      1.51 o 
  -2   7   3        0.00       -0.51      0.80 o 
  -1   7   3       39.24       32.62      2.50 o 
   0   7   3        5.18        3.76      1.13 o 
   2   7   3        2.33        0.59      1.48 o 
  -3   8   3        1.80        0.43      1.20 o 
  -2   8   3        5.05        5.80      1.56 o 
  -1   8   3        7.42        7.64      1.63 o 
  -2  -8   4        0.11        0.19      1.84 o 
  -1  -8   4        0.99        0.57      2.71 o 
   1  -8   4        0.44        1.37      1.46 o 
   2  -8   4        1.06        1.16      1.23 o 
   3  -8   4        0.03        0.61      1.07 o 
  -3  -7   4        2.11        2.24      1.41 o 
  -2  -7   4        1.36        1.15      1.66 o 
  -1  -7   4        1.80        1.53      1.66 o 
   0  -7   4       70.91       98.30      5.55 o 
   1  -7   4        1.20        0.51      1.12 o 
   2  -7   4       26.51       28.45      2.58 o 
   3  -7   4        0.01       -0.29      0.92 o 
   4  -7   4       18.32       17.43      2.47 o 
  -4  -6   4        0.71       -0.07      0.99 o 
  -3  -6   4       17.56       16.59      2.45 o 
  -2  -6   4       21.69       25.99      2.67 o 
  -1  -6   4        0.48       -0.53      1.34 o 
   0  -6   4      331.75      409.95     15.79 o 
   1  -6   4        7.63        7.50      1.02 o 
   2  -6   4        6.47        5.71      1.39 o 
   3  -6   4        0.01        0.04      0.78 o 
   4  -6   4        0.08        0.79      1.10 o 
   5  -6   4        1.57        0.23      1.17 o 
  -5  -5   4        1.76        0.16      0.89 o 
  -4  -5   4        4.34        1.65      1.10 o 
  -3  -5   4        6.41        6.22      1.62 o 
  -2  -5   4       10.36       15.22      2.18 o 
  -1  -5   4       17.69       18.96      1.88 o 
   0  -5   4      147.16      169.69      7.06 o 
   1  -5   4        6.18        6.69      0.84 o 
   2  -5   4       35.68       33.50      1.79 o 
   3  -5   4        1.83        2.05      0.94 o 
   4  -5   4        1.97        0.87      0.92 o 
   5  -5   4        0.08       -1.23      0.82 o 
  -6  -4   4        2.20        1.27      0.74 o 
  -5  -4   4        4.64        1.81      1.50 o 
  -4  -4   4        0.50       -0.12      0.59 o 
  -3  -4   4       63.69       59.53      3.53 o 
  -2  -4   4        8.52       10.11      1.65 o 
  -1  -4   4        0.40        0.01      0.57 o 
   0  -4   4        6.87        7.87      1.07 o 
   1  -4   4       72.36       73.48      3.31 o 
   2  -4   4        6.15        8.51      0.84 o 
   3  -4   4       10.59       10.66      0.81 o 
   4  -4   4        0.03       -0.64      0.71 o 
   5  -4   4        0.08       -1.19      0.80 o 
   6  -4   4        2.79        0.89      1.19 o 
  -6  -3   4        0.29       -0.66      0.80 o 
  -5  -3   4        0.06       -1.02      0.75 o 
  -4  -3   4       28.30       28.94      2.17 o 
  -3  -3   4      147.75      159.71      4.97 o 
  -2  -3   4       26.66       23.05      1.76 o 
  -1  -3   4      327.89      346.01     12.74 o 
   0  -3   4       57.23       47.51      2.32 o 
   1  -3   4       13.99       10.42      0.68 o 
   2  -3   4       39.84       32.92      1.35 o 
   3  -3   4      166.91      160.28      4.71 o 
   4  -3   4       10.65       10.27      1.01 o 
   5  -3   4        0.03        0.32      0.92 o 
   6  -3   4        8.29        7.09      1.62 o 
  -6  -2   4        0.70       -0.35      0.90 o 
  -5  -2   4        0.82        0.71      0.72 o 
  -4  -2   4        1.64        0.69      0.53 o 
  -3  -2   4        5.51        4.14      0.64 o 
  -2  -2   4        0.00       -0.24      0.28 o 
  -1  -2   4       45.62       60.77      2.74 o 
   0  -2   4        0.03       -0.32      0.30 o 
   1  -2   4       15.49       14.34      0.73 o 
   2  -2   4        2.20        1.08      0.33 o 
   3  -2   4       10.56        9.24      0.70 o 
   4  -2   4        2.08        0.90      0.54 o 
   5  -2   4        0.00       -0.14      0.57 o 
  -7  -1   4        5.24        9.17      2.01 o 
  -6  -1   4       76.54       89.08      3.57 o 
  -5  -1   4       21.84       21.68      1.45 o 
  -4  -1   4        0.18        0.30      0.49 o 
  -3  -1   4        0.48        1.41      0.36 o 
  -2  -1   4        9.25        6.74      0.40 o 
  -1  -1   4      477.68      494.23     10.57 o 
   0  -1   4     1360.84     1444.24     49.74 o 
   1  -1   4      200.28      213.97      5.76 o 
   2  -1   4       81.94       89.53      2.70 o 
   3  -1   4       14.37       11.72      0.80 o 
   4  -1   4        0.05       -0.24      0.45 o 
   5  -1   4        9.89       10.81      1.16 o 
   6  -1   4        6.01        6.33      1.71 o 
  -7   0   4        0.72       -0.11      1.00 o 
  -6   0   4        0.22        0.40      0.93 o 
  -5   0   4        9.52       10.86      1.19 o 
  -4   0   4       78.40       81.99      8.88 o 
  -3   0   4      126.14      134.89      3.18 o 
  -2   0   4        4.09        4.06      0.31 o 
  -1   0   4       90.64       96.06      2.21 o 
   0   0   4      261.57      256.64      8.09 o 
   1   0   4        1.48        1.69      0.34 o 
   2   0   4       73.95       65.50      2.10 o 
   3   0   4       36.34       37.83      1.72 o 
   4   0   4        4.33        5.62      0.80 o 
   5   0   4        5.72        6.13      1.45 o 
   6   0   4        3.59        4.42      1.58 o 
  -7   1   4        3.97        4.47      1.45 o 
  -6   1   4        1.53        0.66      0.93 o 
  -5   1   4        5.61        3.99      1.11 o 
  -4   1   4        1.84        1.29      0.34 o 
  -3   1   4      174.11      197.43      6.99 o 
  -2   1   4       20.02       15.14      1.10 o 
  -1   1   4       72.11       78.85      2.04 o 
   0   1   4      210.49      220.59      5.82 o 
   1   1   4       14.82       18.82      1.16 o 
   2   1   4       31.09       32.24      1.00 o 
   3   1   4        0.75        0.65      0.42 o 
   4   1   4       20.30       19.41      1.84 o 
   5   1   4        0.16       -0.99      0.99 o 
   6   1   4        2.56        4.97      1.82 o 
  -7   2   4       10.80       11.46      1.94 o 
  -6   2   4        1.03        0.93      0.95 o 
  -5   2   4        1.11        0.74      0.72 o 
  -4   2   4       43.89       44.17      2.64 o 
  -3   2   4      230.11      248.11     10.34 o 
  -2   2   4       20.20       18.50      1.28 o 
  -1   2   4      104.56       90.16      2.17 o 
   0   2   4       54.11       61.44      1.59 o 
   1   2   4        0.66       -0.30      0.30 o 
   2   2   4       71.37       72.92      2.40 o 
   3   2   4        9.81        6.15      1.24 o 
   4   2   4        5.34        4.13      1.39 o 
   5   2   4        0.00       -1.46      0.97 o 
  -7   3   4        0.14        1.12      1.04 o 
  -6   3   4        2.64        0.44      0.96 o 
  -5   3   4       31.58       27.34      2.21 o 
  -4   3   4      191.11      189.90      8.42 o 
  -3   3   4        0.04       -0.36      0.46 o 
  -2   3   4       16.79       15.98      1.24 o 
  -1   3   4       86.35       88.13      5.83 o 
   0   3   4       82.94       83.23      2.17 o 
   1   3   4       41.00       26.50      1.26 o 
   2   3   4       43.87       49.15      1.90 o 
   3   3   4        2.82        1.32      0.98 o 
   4   3   4        2.03        0.63      0.98 o 
   5   3   4        3.78        3.85      1.63 o 
  -6   4   4        7.16        7.24      1.64 o 
  -5   4   4       16.54       13.91      1.71 o 
  -4   4   4      161.03      167.19      7.74 o 
  -3   4   4        9.98       10.78      1.30 o 
  -2   4   4       26.35       29.51      1.95 o 
  -1   4   4       45.71       40.18      3.46 o 
   0   4   4        0.25        0.07      0.30 o 
   1   4   4      177.23      173.57      5.16 o 
   2   4   4       38.19       41.36      1.83 o 
   3   4   4       58.39       60.74      3.87 o 
   4   4   4        1.07        1.37      1.30 o 
  -6   5   4        2.52        3.79      1.47 o 
  -5   5   4        3.00        3.66      1.33 o 
  -4   5   4      175.71      186.79      8.74 o 
  -3   5   4       32.27       35.09      2.51 o 
  -2   5   4       13.93       14.66      1.45 o 
  -1   5   4        5.02        7.61      1.28 o 
   0   5   4        0.69        0.15      0.39 o 
   1   5   4        5.47        5.88      1.21 o 
   2   5   4        0.16       -1.07      0.94 o 
   3   5   4      114.76      127.58      6.60 o 
   4   5   4        0.05       -0.88      1.28 o 
  -5   6   4        1.95        1.59      1.33 o 
  -4   6   4        1.81        1.36      1.12 o 
  -3   6   4        0.28       -0.90      0.68 o 
  -2   6   4       19.92       20.78      1.89 o 
  -1   6   4      111.49       96.17      4.95 o 
   1   6   4        8.39        6.94      1.64 o 
   2   6   4        1.58        0.41      1.33 o 
   3   6   4       17.40       11.93      2.40 o 
  -4   7   4        1.32        1.26      1.19 o 
  -3   7   4        1.01        1.84      1.10 o 
  -2   7   4       24.86       22.05      2.05 o 
  -1   7   4       16.96       13.79      1.92 o 
   0   7   4        0.24        0.29      0.88 o 
   2   7   4        8.68       14.46      2.54 o 
  -2   8   4        0.16        0.65      0.99 o 
  -1  -8   5        4.58        9.33      3.20 o 
   1  -8   5        1.77        2.63      1.61 o 
   2  -8   5        8.88       11.53      2.29 o 
  -3  -7   5        0.32       -1.56      1.32 o 
  -2  -7   5        7.49       16.71      2.91 o 
  -1  -7   5        0.65       -0.11      1.62 o 
   0  -7   5      112.87      144.35      7.08 o 
   1  -7   5       43.06       49.97      2.95 o 
   2  -7   5        0.26       -0.86      0.96 o 
   3  -7   5        0.00       -0.67      0.84 o 
   4  -7   5        4.57        3.80      1.56 o 
  -4  -6   5        3.88        0.35      1.28 o 
  -3  -6   5        0.01        0.39      1.39 o 
  -2  -6   5        3.39        1.76      1.48 o 
  -1  -6   5        0.12       -1.07      1.07 o 
   0  -6   5      507.55      609.76     22.55 o 
   1  -6   5       30.17       34.24      1.79 o 
   2  -6   5        2.97        3.91      0.85 o 
   3  -6   5        0.74        0.48      0.94 o 
   4  -6   5        0.00       -0.44      0.93 o 
   5  -6   5        0.01       -0.52      1.16 o 
  -5  -5   5        0.35        0.76      1.11 o 
  -4  -5   5       84.47       69.19      4.14 o 
  -3  -5   5       25.16       21.56      2.24 o 
  -2  -5   5       18.68       19.97      2.04 o 
  -1  -5   5       23.53       25.99      2.15 o 
   0  -5   5       72.47       63.71      3.35 o 
   1  -5   5        0.92        0.37      0.68 o 
   2  -5   5        0.37       -0.20      0.50 o 
   3  -5   5       26.01       26.31      2.81 o 
   4  -5   5        0.01        0.71      0.91 o 
   5  -5   5        2.34        0.33      1.16 o 
  -6  -4   5        0.15       -0.83      0.70 o 
  -5  -4   5        4.30        2.68      0.89 o 
  -4  -4   5      117.96      100.36      4.06 o 
  -3  -4   5        7.64       10.40      1.75 o 
  -2  -4   5       10.21       10.60      1.54 o 
  -1  -4   5      193.18      213.12      8.49 o 
   0  -4   5       51.41       50.98      2.67 o 
   1  -4   5       14.27       14.98      1.22 o 
   2  -4   5        0.50        0.06      0.44 o 
   3  -4   5      170.48      173.03      5.16 o 
   4  -4   5       15.20       13.90      1.57 o 
   5  -4   5        1.00       -0.75      1.04 o 
  -6  -3   5        0.38        0.45      0.75 o 
  -5  -3   5        3.77        0.32      1.15 o 
  -4  -3   5        1.73        1.22      0.65 o 
  -3  -3   5        1.15        0.58      0.48 o 
  -2  -3   5       22.30       17.45      1.50 o 
  -1  -3   5     1487.45     1582.13     54.95 o 
   0  -3   5       21.97       21.08      1.39 o 
   1  -3   5        6.85        9.23      1.06 o 
   2  -3   5       19.25       21.89      1.09 o 
   3  -3   5       52.89       46.52      2.75 o 
   4  -3   5       10.32       10.34      1.09 o 
   5  -3   5        0.06       -0.97      0.81 o 
  -6  -2   5        0.17       -0.29      0.66 o 
  -5  -2   5      303.44      328.75      9.59 o 
  -4  -2   5       11.78       13.10      1.78 o 
  -3  -2   5        8.42        7.51      0.76 o 
  -2  -2   5      177.36      207.17      5.90 o 
  -1  -2   5      125.18      142.93      5.63 o 
   0  -2   5        2.23        2.91      0.57 o 
   1  -2   5        5.28        6.00      0.57 o 
   2  -2   5      222.67      261.82      7.18 o 
   3  -2   5       42.25       48.30      1.83 o 
   4  -2   5       90.23       94.02      3.19 o 
   5  -2   5       11.30       11.54      1.81 o 
  -7  -1   5        0.14        0.13      1.11 o 
  -6  -1   5       40.45       46.36      2.28 o 
  -5  -1   5      199.17      225.96      6.85 o 
  -4  -1   5       21.77       17.11      1.97 o 
  -3  -1   5      135.38      121.47      2.96 o 
  -2  -1   5      178.69      197.91      4.48 o 
  -1  -1   5      342.63      324.34      7.06 o 
   0  -1   5      849.13      925.82     47.26 o 
   1  -1   5      318.47      285.41      7.63 o 
   2  -1   5     1886.77     1918.39     49.24 o 
   3  -1   5       88.74       97.05      3.10 o 
   4  -1   5       14.21       15.89      1.08 o 
   5  -1   5        0.00       -0.58      0.74 o 
   6  -1   5        3.55        4.37      1.64 o 
  -7   0   5        3.88        2.70      1.34 o 
  -6   0   5        0.01       -0.15      0.88 o 
  -5   0   5       87.20       94.53      3.32 o 
  -4   0   5       24.68       27.12      0.99 o 
  -3   0   5        3.09        6.04      0.46 o 
  -2   0   5       41.84       53.22      1.41 o 
  -1   0   5      151.87      126.40      2.89 o 
   0   0   5      168.30      168.11      4.53 o 
   1   0   5       11.44        7.29      0.73 o 
   2   0   5     1526.18     1496.56     38.48 o 
   3   0   5       25.55       24.38      1.18 o 
   4   0   5       39.70       35.74      2.50 o 
   5   0   5        0.50       -0.15      1.05 o 
   6   0   5        0.53        1.01      1.35 o 
  -7   1   5        0.66        0.56      0.98 o 
  -6   1   5       21.75       19.84      1.90 o 
  -5   1   5        0.00       -0.27      0.69 o 
  -4   1   5       29.43       28.87      1.05 o 
  -3   1   5        4.71        6.17      0.50 o 
  -2   1   5      270.27      319.00      6.95 o 
  -1   1   5      624.76      627.32     15.94 o 
   0   1   5       10.22        8.71      0.77 o 
   1   1   5      122.75      125.55      3.61 o 
   2   1   5       11.21       15.40      0.64 o 
   3   1   5       40.76       43.80      2.67 o 
   4   1   5        2.04        1.75      1.16 o 
   5   1   5       18.58       18.35      2.39 o 
  -7   2   5        5.16        3.08      1.21 o 
  -6   2   5       24.66       25.14      2.23 o 
  -5   2   5       20.15       17.00      1.22 o 
  -4   2   5        2.08        1.02      0.72 o 
  -3   2   5      262.69      241.49      8.76 o 
  -2   2   5      210.68      201.64      4.53 o 
  -1   2   5      754.77      755.08     16.04 o 
   0   2   5       89.63       96.78      4.13 o 
   1   2   5      399.14      432.74     11.37 o 
   2   2   5        3.33        4.04      0.62 o 
   3   2   5        1.29        0.90      0.78 o 
   4   2   5        0.00        0.54      0.86 o 
   5   2   5       24.26       22.27      2.32 o 
  -7   3   5        0.04       -0.29      0.85 o 
  -6   3   5        1.79        0.12      0.94 o 
  -5   3   5        0.62        0.37      0.91 o 
  -4   3   5        2.51        1.86      0.88 o 
  -3   3   5       19.06       16.65      1.44 o 
  -2   3   5        0.05        0.31      0.27 o 
  -1   3   5        5.08        3.21      0.37 o 
   0   3   5        0.19        0.26      0.34 o 
   1   3   5      300.74      310.58      8.47 o 
   2   3   5        1.39        0.52      0.50 o 
   3   3   5        8.98        8.64      1.60 o 
   4   3   5        0.00       -0.09      0.96 o 
   5   3   5        1.45        1.17      1.45 o 
  -6   4   5        2.06        1.93      1.16 o 
  -5   4   5        9.70       10.16      1.73 o 
  -4   4   5       95.24       98.95      5.14 o 
  -3   4   5      320.84      335.91     14.05 o 
  -2   4   5       18.10       17.89      1.46 o 
  -1   4   5        8.51        8.96      0.60 o 
   0   4   5       26.31       26.48      1.05 o 
   1   4   5        6.26        7.22      1.73 o 
   2   4   5       26.03       31.43      2.44 o 
   3   4   5        1.34        0.52      1.26 o 
   4   4   5       34.68       36.57      3.15 o 
  -6   5   5        7.80       12.56      2.12 o 
  -5   5   5        2.47        2.32      1.20 o 
  -4   5   5       42.32       46.60      3.22 o 
  -3   5   5        1.41        2.74      1.14 o 
  -2   5   5        8.13       10.13      1.50 o 
  -1   5   5        2.52        2.29      0.81 o 
   0   5   5        0.06       -0.24      0.48 o 
   1   5   5       15.99       12.07      1.13 o 
   2   5   5        9.76       11.59      2.15 o 
   3   5   5        1.29        1.65      1.59 o 
  -5   6   5        4.68        3.57      1.52 o 
  -4   6   5        0.00       -0.08      0.91 o 
  -3   6   5        0.00       -0.67      0.72 o 
  -2   6   5        7.13       10.40      1.64 o 
   0   6   5        0.05        0.62      0.87 o 
   1   6   5       18.61       17.65      1.41 o 
   2   6   5        6.83        3.84      1.72 o 
   3   6   5        0.33        0.17      1.63 o 
  -4   7   5        8.84       10.25      2.14 o 
  -3   7   5        0.15       -0.48      0.97 o 
  -2   7   5        1.56        1.29      1.04 o 
  -1   7   5        8.98       11.33      1.99 o 
   0   7   5        7.81       10.68      1.92 o 
  -1  -8   6        3.17        4.91      2.51 o 
   0  -8   6        0.19       -1.56      1.65 o 
   1  -8   6        0.31       -0.28      1.27 o 
   2  -8   6        0.27       -0.47      1.19 o 
  -3  -7   6        1.33        1.82      1.69 o 
  -2  -7   6        5.27        9.31      2.38 o 
  -1  -7   6        0.05       -0.25      1.31 o 
   0  -7   6       14.52       21.55      2.74 o 
   1  -7   6       22.33       28.54      1.89 o 
   2  -7   6        6.99        7.86      1.89 o 
   3  -7   6        3.97        3.98      1.49 o 
  -4  -6   6        1.24        0.07      1.27 o 
  -3  -6   6        0.63        0.79      1.49 o 
  -2  -6   6        0.66        0.27      1.11 o 
  -1  -6   6        2.76        2.56      1.26 o 
   0  -6   6       44.88       48.81      3.12 o 
   1  -6   6       19.92       20.67      1.47 o 
   2  -6   6        0.82       -0.06      0.81 o 
   3  -6   6       10.14        8.59      1.76 o 
   4  -6   6        1.37        1.37      1.09 o 
  -5  -5   6        2.61        2.78      1.62 o 
  -4  -5   6       34.41       22.69      2.41 o 
  -3  -5   6        6.90       11.82      1.99 o 
  -2  -5   6       45.78       44.63      3.02 o 
  -1  -5   6       17.98       16.21      1.72 o 
   0  -5   6        1.48        0.90      0.76 o 
   1  -5   6       11.47       14.20      1.66 o 
   2  -5   6        0.45       -0.06      0.54 o 
   3  -5   6        6.38       10.73      1.14 o 
   4  -5   6        0.51        0.66      0.91 o 
   5  -5   6        0.09       -0.59      1.06 o 
  -6  -4   6        3.87        3.02      0.98 o 
  -5  -4   6        1.32       -0.49      1.14 o 
  -4  -4   6       28.06       30.21      2.73 o 
  -3  -4   6        6.25        2.63      1.18 o 
  -2  -4   6       17.13       17.61      1.72 o 
  -1  -4   6       30.38       40.72      2.45 o 
   0  -4   6       10.98       11.17      1.20 o 
   1  -4   6       18.18       19.34      1.51 o 
   2  -4   6       44.99       45.28      2.15 o 
   3  -4   6       65.92       60.13      2.31 o 
   4  -4   6        1.63        0.30      0.62 o 
   5  -4   6        0.65       -0.15      1.10 o 
  -6  -3   6        0.99        1.23      1.13 o 
  -5  -3   6       11.19       11.59      1.39 o 
  -4  -3   6        2.20        0.22      0.69 o 
  -3  -3   6       19.58       18.48      1.19 o 
  -2  -3   6      307.00      298.90     11.39 o 
  -1  -3   6        4.54        3.80      0.96 o 
   0  -3   6        0.65        0.21      0.53 o 
   1  -3   6       86.89       85.95      3.77 o 
   2  -3   6        0.00        0.07      0.36 o 
   3  -3   6        4.81        4.94      0.75 o 
   4  -3   6        8.57        9.40      1.06 o 
   5  -3   6        5.08        8.04      1.56 o 
  -6  -2   6        0.10       -0.30      0.68 o 
  -5  -2   6      194.56      204.46      6.41 o 
  -4  -2   6       26.68       29.74      2.17 o 
  -3  -2   6       45.50       47.22      2.37 o 
  -2  -2   6      256.72      226.92      6.44 o 
  -1  -2   6      200.54      222.78      8.40 o 
   0  -2   6       26.00       26.07      1.57 o 
   1  -2   6       19.87       15.44      0.84 o 
   2  -2   6      169.83      184.17      5.25 o 
   3  -2   6       40.86       37.56      1.59 o 
   4  -2   6       13.08       12.99      1.19 o 
   5  -2   6        0.31       -0.19      1.00 o 
  -7  -1   6        0.25       -0.58      1.09 o 
  -6  -1   6        2.17        2.22      0.95 o 
  -5  -1   6      330.44      366.78     10.46 o 
  -4  -1   6       44.32       51.18      2.10 o 
  -3  -1   6        2.23        1.68      0.33 o 
  -2  -1   6       65.15       65.43      1.74 o 
  -1  -1   6      252.44      258.55      5.74 o 
   0  -1   6      108.02       94.55      2.80 o 
   1  -1   6        0.01       -0.24      0.25 o 
   2  -1   6      979.92     1076.31     27.82 o 
   3  -1   6        0.07        0.11      0.42 o 
   4  -1   6       13.32       13.08      1.73 o 
   5  -1   6        1.79        0.28      0.91 o 
  -7   0   6        4.27        3.03      1.36 o 
  -6   0   6        1.21        1.47      1.07 o 
  -5   0   6        2.24        1.88      0.72 o 
  -4   0   6      155.63      157.91      3.81 o 
  -3   0   6       11.13        9.87      0.59 o 
  -2   0   6      857.90      965.45     20.37 o 
  -1   0   6       37.89       36.06      1.04 o 
   0   0   6       49.37       50.58      1.67 o 
   1   0   6       91.62       97.44      2.94 o 
   2   0   6      163.90      137.85      4.01 o 
   3   0   6        3.85        4.30      1.06 o 
   4   0   6        0.11       -1.19      0.87 o 
   5   0   6        0.67       -0.50      1.03 o 
  -7   1   6        1.90        1.41      1.09 o 
  -6   1   6       22.80       21.65      2.07 o 
  -5   1   6        0.08       -0.74      0.64 o 
  -4   1   6        2.50        1.18      0.38 o 
  -3   1   6       35.83       35.48      1.40 o 
  -2   1   6      672.83      802.78     16.98 o 
  -1   1   6        1.96        0.76      0.23 o 
   0   1   6       84.73       82.45      2.52 o 
   1   1   6      455.60      493.99     12.84 o 
   2   1   6        4.07        4.98      0.66 o 
   3   1   6       15.27       12.44      1.66 o 
   4   1   6        3.45        1.65      0.99 o 
   5   1   6       22.96       22.46      2.25 o 
  -7   2   6        0.01       -0.13      0.93 o 
  -6   2   6       77.61       73.69      4.28 o 
  -5   2   6        0.07        0.21      0.53 o 
  -4   2   6        2.59        3.16      0.63 o 
  -3   2   6        9.58        9.48      0.76 o 
  -2   2   6      125.78      125.70      2.98 o 
  -1   2   6        3.70        2.74      0.48 o 
   0   2   6        5.71        6.70      0.51 o 
   1   2   6      370.78      431.75     11.41 o 
   2   2   6        2.39        3.19      0.88 o 
   3   2   6        0.74       -0.06      0.72 o 
   4   2   6        3.44        1.32      1.11 o 
   5   2   6       13.06       14.17      2.31 o 
  -6   3   6        0.01       -0.16      0.85 o 
  -5   3   6       44.66       40.21      1.95 o 
  -4   3   6        0.12       -0.31      0.49 o 
  -3   3   6      446.33      448.38     12.59 o 
  -2   3   6        1.40        0.11      0.40 o 
  -1   3   6        8.79        9.05      0.54 o 
   0   3   6      135.01      146.07      4.33 o 
   1   3   6       23.92       22.31      1.20 o 
   2   3   6        1.73        1.27      0.78 o 
   3   3   6        1.13        1.81      1.04 o 
   4   3   6        9.87       10.99      1.99 o 
  -6   4   6        1.96        0.20      0.92 o 
  -5   4   6        1.85        3.44      1.28 o 
  -4   4   6       87.33       95.27      5.00 o 
  -3   4   6      361.06      381.34     15.81 o 
  -2   4   6       10.68       13.15      1.13 o 
  -1   4   6       42.58       41.70      1.38 o 
   0   4   6       67.11       64.05      2.38 o 
   1   4   6        4.76        5.32      0.87 o 
   2   4   6       38.40       40.61      3.13 o 
   3   4   6       20.31       19.98      2.18 o 
   4   4   6       66.67       68.87      4.48 o 
  -6   5   6        0.99       -0.14      0.97 o 
  -5   5   6        9.97        7.85      1.78 o 
  -4   5   6        0.05       -1.10      0.81 o 
  -3   5   6      193.98      217.37      9.79 o 
  -2   5   6        0.36        0.31      0.74 o 
  -1   5   6        1.35        0.24      0.77 o 
   0   5   6        7.82        5.74      1.89 o 
   1   5   6        1.87        0.90      0.65 o 
   2   5   6        4.57        3.95      1.55 o 
   3   5   6        5.40        4.53      1.67 o 
  -5   6   6        0.22       -0.38      1.11 o 
  -4   6   6        5.16        6.08      1.72 o 
  -3   6   6        0.16       -0.39      0.91 o 
  -2   6   6        0.12       -1.23      0.90 o 
  -1   6   6        0.91        0.13      0.97 o 
   0   6   6       56.07       47.26      3.13 o 
   1   6   6        4.04        4.76      1.36 o 
   2   6   6        2.65        2.08      1.55 o 
  -4   7   6       23.82       35.65      3.19 o 
  -2   7   6        1.62        2.25      1.41 o 
  -1   7   6       25.66       26.06      2.61 o 
   0   7   6       13.90       17.29      2.32 o 
  -1  -8   7        0.32        0.96      2.00 o 
   0  -8   7        2.37        2.43      1.85 o 
   1  -8   7        4.00        2.80      1.84 o 
  -3  -7   7        1.37        1.82      1.58 o 
  -2  -7   7        0.09       -0.56      1.47 o 
  -1  -7   7        2.19        3.44      1.68 o 
   0  -7   7        3.05        2.95      1.38 o 
   1  -7   7      118.88      131.94      4.78 o 
   2  -7   7       15.50       13.77      2.40 o 
   3  -7   7        0.02       -0.63      0.98 o 
  -4  -6   7        2.30        2.02      1.59 o 
  -3  -6   7        8.18        6.99      2.02 o 
  -2  -6   7        5.22        6.70      1.82 o 
  -1  -6   7        2.38        2.05      1.24 o 
   0  -6   7        0.82       -0.51      0.93 o 
   1  -6   7      247.98      282.99      8.45 o 
   2  -6   7        8.54       10.62      2.14 o 
   3  -6   7        1.08        0.25      1.04 o 
   4  -6   7        3.38        3.01      1.42 o 
  -5  -5   7        5.35        4.39      1.79 o 
  -4  -5   7        8.24       11.75      2.19 o 
  -3  -5   7       44.33       36.34      2.88 o 
  -2  -5   7       26.67       23.57      2.15 o 
  -1  -5   7        4.07        4.10      1.14 o 
   0  -5   7        0.20        0.05      0.66 o 
   1  -5   7       49.66       54.66      3.06 o 
   2  -5   7        5.56        5.53      0.92 o 
   3  -5   7        5.56        5.32      0.92 o 
   4  -5   7       10.47        8.37      1.76 o 
  -5  -4   7        0.72       -0.99      0.66 o 
  -4  -4   7       11.11       15.40      2.27 o 
  -3  -4   7       21.38       17.52      1.87 o 
  -2  -4   7        2.06        1.62      0.88 o 
  -1  -4   7        0.09        0.04      0.62 o 
   0  -4   7       83.39       89.32      4.09 o 
   1  -4   7       21.16       19.82      1.56 o 
   2  -4   7        5.50        5.29      0.93 o 
   3  -4   7       12.53       12.03      1.48 o 
   4  -4   7       17.71       16.25      1.31 o 
  -6  -3   7        7.85        5.84      1.20 o 
  -5  -3   7        0.24       -0.06      0.73 o 
  -4  -3   7        3.05        2.02      0.80 o 
  -3  -3   7       12.88       11.89      1.11 o 
  -2  -3   7       18.38       16.02      1.48 o 
  -1  -3   7       36.66       26.31      1.75 o 
   0  -3   7      506.37      539.69     19.37 o 
   1  -3   7        3.72        3.72      0.62 o 
   2  -3   7        3.12        1.45      0.52 o 
   3  -3   7       17.73       13.83      1.43 o 
   4  -3   7       16.91       17.01      2.06 o 
   5  -3   7        0.58        0.23      1.13 o 
  -6  -2   7        0.90        1.13      0.84 o 
  -5  -2   7        2.87        1.77      0.88 o 
  -4  -2   7       85.97       88.39      3.22 o 
  -3  -2   7        5.71        3.73      1.63 o 
  -2  -2   7       84.09       92.61      3.45 o 
  -1  -2   7      299.99      294.10     10.88 o 
   0  -2   7        0.01       -0.01      0.44 o 
   1  -2   7       13.76       12.75      0.81 o 
   2  -2   7       10.91       11.00      1.13 o 
   3  -2   7       62.47       55.88      7.42 o 
   4  -2   7       11.85       16.78      1.94 o 
   5  -2   7        5.24        7.64      1.71 o 
  -6  -1   7        2.62        2.57      1.24 o 
  -5  -1   7        2.98        2.62      1.02 o 
  -4  -1   7       34.08       40.84      1.84 o 
  -3  -1   7        9.02       10.98      0.62 o 
  -2  -1   7       44.94       57.54      1.61 o 
  -1  -1   7      143.07      153.71      4.32 o 
   0  -1   7       20.89       20.36      4.59 o 
   1  -1   7        0.45        0.26      0.31 o 
   2  -1   7        7.75        6.21      0.65 o 
   3  -1   7       89.50       83.97      4.12 o 
   4  -1   7       14.86       16.08      2.06 o 
   5  -1   7        6.44        4.77      1.64 o 
  -7   0   7        5.56        9.42      1.89 o 
  -6   0   7        5.48        3.77      1.36 o 
  -5   0   7        0.54        0.48      0.84 o 
  -4   0   7       13.90       13.13      0.73 o 
  -3   0   7      151.61      145.28      3.49 o 
  -2   0   7       14.62       20.46      0.97 o 
  -1   0   7        5.31        2.33      0.82 o 
   0   0   7        5.56        7.55      0.78 o 
   1   0   7       19.96       20.73      1.03 o 
   2   0   7       17.78       14.22      1.36 o 
   3   0   7       49.27       42.07      2.68 o 
   4   0   7        0.32       -0.78      0.86 o 
   5   0   7        0.07       -1.37      1.00 o 
  -7   1   7        0.04       -0.45      0.79 o 
  -6   1   7        8.65        5.77      1.46 o 
  -5   1   7        0.51       -0.59      0.67 o 
  -4   1   7        5.13        4.63      0.68 o 
  -3   1   7       48.36       59.86      1.66 o 
  -2   1   7      221.14      237.56      5.32 o 
  -1   1   7        2.76        2.65      0.69 o 
   0   1   7       82.81       84.23      2.65 o 
   1   1   7        0.74        0.33      0.44 o 
   2   1   7        6.62        8.13      0.89 o 
   3   1   7        8.26        8.00      1.53 o 
   4   1   7        7.38        9.05      1.65 o 
   5   1   7        0.35        0.38      1.24 o 
  -7   2   7        1.00        1.16      1.01 o 
  -6   2   7        4.27        7.78      1.56 o 
  -5   2   7        2.41        2.04      0.68 o 
  -4   2   7       21.95       21.69      1.23 o 
  -3   2   7        5.15        5.99      0.73 o 
  -2   2   7       19.23       22.51      0.83 o 
  -1   2   7       24.46       22.83      0.84 o 
   0   2   7       91.89       92.12      3.70 o 
   1   2   7        1.06        1.09      0.49 o 
   2   2   7       12.42       11.05      0.98 o 
   3   2   7        1.67        3.18      1.19 o 
   4   2   7        0.03       -0.78      0.83 o 
   5   2   7        0.04        1.17      1.29 o 
  -6   3   7        0.84        0.76      0.95 o 
  -5   3   7        0.06       -0.04      0.57 o 
  -4   3   7       24.07       22.22      1.97 o 
  -3   3   7      145.18      135.73      4.38 o 
  -2   3   7        1.00        2.02      1.16 o 
  -1   3   7        1.66        1.12      0.45 o 
   0   3   7       23.66       23.25      1.29 o 
   1   3   7       70.71       71.40      2.59 o 
   2   3   7       11.69       11.88      2.00 o 
   3   3   7        0.06       -0.88      0.89 o 
   4   3   7        1.53       -0.39      1.15 o 
  -6   4   7        3.15        2.69      1.28 o 
  -5   4   7        9.44        8.25      1.13 o 
  -4   4   7        2.87        3.85      0.87 o 
  -3   4   7      266.98      305.76     12.96 o 
  -2   4   7        0.71        0.80      0.58 o 
  -1   4   7        9.81       11.54      1.32 o 
   0   4   7        5.96        5.27      0.84 o 
   1   4   7       25.05       24.04      1.40 o 
   2   4   7        7.98        8.31      1.87 o 
   3   4   7        0.47        0.17      1.19 o 
  -5   5   7       14.31       15.33      1.47 o 
  -4   5   7        0.34       -0.47      1.16 o 
  -3   5   7        0.46        0.45      0.72 o 
  -2   5   7       29.68       24.18      2.20 o 
  -1   5   7        0.65        1.29      0.95 o 
   0   5   7       13.36       12.50      1.70 o 
   1   5   7        0.02       -0.10      0.61 o 
   2   5   7        0.23       -0.29      1.11 o 
   3   5   7        1.08        0.94      1.42 o 
  -5   6   7        0.00       -0.58      1.57 o 
  -4   6   7       11.74       11.57      1.49 o 
  -3   6   7        3.47        1.23      1.20 o 
  -2   6   7        2.62        3.01      1.43 o 
  -1   6   7        0.30        0.63      1.05 o 
   0   6   7       23.55       26.01      2.25 o 
   1   6   7        0.10       -1.15      0.90 o 
   2   6   7        1.93        3.09      1.69 o 
  -3   7   7        0.57        1.23      1.48 o 
  -2   7   7        0.11       -1.80      1.25 o 
  -1   7   7        0.74       -0.35      1.26 o 
   0   7   7       10.78       12.68      2.09 o 
  -3  -7   8        0.00       -1.81      1.48 o 
  -2  -7   8        1.63        4.01      1.91 o 
  -1  -7   8       12.07       17.07      2.49 o 
   0  -7   8        1.51        1.52      1.21 o 
   1  -7   8       97.32      114.95      4.39 o 
   2  -7   8        3.42        3.98      1.58 o 
   3  -7   8        0.26       -1.03      1.16 o 
  -4  -6   8        0.66        2.04      1.78 o 
  -3  -6   8       26.62       26.08      3.13 o 
  -2  -6   8        8.93       10.67      1.98 o 
  -1  -6   8        2.86        3.33      1.26 o 
   0  -6   8        6.60        5.03      1.32 o 
   1  -6   8       79.41       86.11      3.39 o 
   2  -6   8        6.61        7.94      1.18 o 
   3  -6   8        1.77        0.43      1.07 o 
   4  -6   8        0.00       -1.04      1.17 o 
  -5  -5   8        0.25       -0.36      1.48 o 
  -4  -5   8        1.38       -0.59      1.42 o 
  -3  -5   8       89.08       74.55      4.39 o 
  -2  -5   8       20.40       17.59      1.87 o 
  -1  -5   8       39.45       35.98      2.46 o 
   0  -5   8       12.72       15.25      1.50 o 
   1  -5   8        0.17       -0.23      0.63 o 
   2  -5   8        3.48        3.60      0.87 o 
   3  -5   8        0.02       -0.54      0.59 o 
   4  -5   8       20.18       18.62      2.07 o 
  -5  -4   8        6.09        4.52      1.11 o 
  -4  -4   8        0.66       -0.03      1.27 o 
  -3  -4   8      106.87      114.03      5.56 o 
  -2  -4   8       24.79       25.19      2.03 o 
  -1  -4   8        1.01        1.10      0.76 o 
   0  -4   8      169.52      178.26      7.25 o 
   1  -4   8        6.39        6.74      1.18 o 
   2  -4   8       12.16       15.20      1.20 o 
   3  -4   8        5.09        5.71      0.92 o 
   4  -4   8       46.18       46.13      3.05 o 
  -6  -3   8       18.36       22.21      2.62 o 
  -5  -3   8        0.54       -1.43      1.19 o 
  -4  -3   8       73.63       77.63      3.07 o 
  -3  -3   8       31.95       32.89      1.68 o 
  -2  -3   8        0.01       -0.15      0.56 o 
  -1  -3   8       52.60       60.86      3.05 o 
   0  -3   8      118.74      120.81      5.13 o 
   1  -3   8       16.74       16.61      1.32 o 
   2  -3   8        4.67        5.78      1.21 o 
   3  -3   8        5.06        5.69      1.35 o 
   4  -3   8        0.04       -0.73      0.84 o 
   5  -3   8        0.92        1.43      1.32 o 
  -6  -2   8        0.05       -0.03      0.78 o 
  -5  -2   8        1.53        1.80      0.78 o 
  -4  -2   8      668.08      695.14     18.78 o 
  -3  -2   8       33.37       31.31      1.54 o 
  -2  -2   8       92.30       73.12      2.55 o 
  -1  -2   8      143.65      149.67      6.01 o 
   0  -2   8       35.69       41.39      2.23 o 
   1  -2   8       21.44       25.88      1.22 o 
   2  -2   8        1.74        1.04      0.77 o 
   3  -2   8      238.29      267.11     10.53 o 
   4  -2   8        6.31        7.14      1.57 o 
   5  -2   8        0.13        0.21      1.21 o 
  -6  -1   8        0.14       -0.84      0.84 o 
  -5  -1   8       21.75       22.29      1.46 o 
  -4  -1   8      301.20      362.31     10.19 o 
  -3  -1   8       20.28       18.07      0.83 o 
  -2  -1   8        7.29       10.10      0.58 o 
  -1  -1   8       57.41       55.92      1.93 o 
   0  -1   8      140.56      125.58      3.73 o 
   1  -1   8       70.58       66.03      3.16 o 
   2  -1   8       22.77       20.21      1.65 o 
   3  -1   8      495.04      500.87     18.58 o 
   4  -1   8        6.13        4.52      1.47 o 
   5  -1   8        0.01       -1.64      1.10 o 
  -6   0   8        2.99        2.75      1.22 o 
  -5   0   8        4.18        6.70      1.45 o 
  -4   0   8        0.05       -0.41      0.34 o 
  -3   0   8        0.36        1.17      0.35 o 
  -2   0   8        9.81        9.16      0.55 o 
  -1   0   8      344.58      416.14      9.06 o 
   0   0   8      169.03      164.29      4.68 o 
   1   0   8       32.15       28.87      1.32 o 
   2   0   8       19.62       21.03      1.74 o 
   3   0   8       77.02       77.01      4.06 o 
   4   0   8        1.81        0.88      1.06 o 
   5   0   8        4.95        5.99      1.79 o 
  -7   1   8        0.45        1.70      1.20 o 
  -6   1   8        6.07        7.22      1.58 o 
  -5   1   8      100.48       91.37      4.86 o 
  -4   1   8       24.86       23.65      1.25 o 
  -3   1   8        0.08        0.42      0.30 o 
  -2   1   8      285.45      272.21      6.51 o 
  -1   1   8      147.39      155.64      5.31 o 
   0   1   8        0.04        0.13      0.39 o 
   1   1   8        8.75       10.41      0.94 o 
   2   1   8       63.28       73.52      2.67 o 
   3   1   8        2.00        2.64      1.15 o 
   4   1   8        0.21       -0.46      1.07 o 
  -6   2   8        0.44        0.41      0.89 o 
  -5   2   8       99.01       95.37      5.34 o 
  -4   2   8       10.41       13.12      0.99 o 
  -3   2   8        0.00       -0.52      0.35 o 
  -2   2   8        1.46        0.71      0.31 o 
  -1   2   8       90.70       93.86      2.97 o 
   0   2   8       71.79       71.54      2.50 o 
   1   2   8        5.66        5.55      0.90 o 
   2   2   8      177.57      190.50     17.68 o 
   3   2   8        0.01       -0.43      0.86 o 
   4   2   8        0.54        0.79      1.15 o 
  -6   3   8        1.20       -0.05      0.92 o 
  -5   3   8       19.21       23.03      1.45 o 
  -4   3   8       40.25       43.78      2.01 o 
  -3   3   8        0.37        0.55      0.55 o 
  -2   3   8      238.84      251.42      7.35 o 
  -1   3   8       23.44       22.47      1.19 o 
   0   3   8        1.73        1.12      0.56 o 
   1   3   8       62.28       71.35      2.67 o 
   2   3   8        7.21        7.58      1.03 o 
   3   3   8        0.56       -0.62      0.96 o 
   4   3   8        2.94        2.31      1.53 o 
  -6   4   8        0.04       -0.76      0.95 o 
  -5   4   8       17.52       15.37      1.26 o 
  -4   4   8       14.99       14.30      1.30 o 
  -3   4   8       21.12       17.36      1.26 o 
  -2   4   8      196.52      195.52      8.53 o 
  -1   4   8        1.98        0.94      0.88 o 
   0   4   8       31.45       29.12      1.52 o 
   1   4   8       17.24       18.82      1.30 o 
   2   4   8        1.39        1.39      0.81 o 
   3   4   8        0.00       -0.62      1.15 o 
  -5   5   8        7.17        8.63      1.87 o 
  -4   5   8        6.93        5.97      1.11 o 
  -3   5   8        8.53        8.12      1.62 o 
  -2   5   8       27.51       22.19      2.13 o 
  -1   5   8       10.07       11.47      1.76 o 
   0   5   8        7.70        5.97      1.30 o 
   1   5   8        4.94        4.87      0.99 o 
   2   5   8        0.02       -0.02      1.11 o 
  -4   6   8        1.80        2.89      1.49 o 
  -3   6   8        3.27        5.43      1.60 o 
  -2   6   8        3.95        6.53      1.71 o 
  -1   6   8        0.74       -0.90      1.03 o 
   0   6   8        3.90        5.10      1.44 o 
   1   6   8        9.15        6.79      1.54 o 
  -2  -7   9        0.00       -1.23      1.30 o 
  -1  -7   9        2.13        2.67      1.42 o 
   0  -7   9        0.33       -0.98      0.97 o 
   1  -7   9        3.27        5.11      1.22 o 
   2  -7   9       35.53       36.90      3.30 o 
  -4  -6   9        5.15        7.02      2.11 o 
  -3  -6   9        3.98        2.46      1.45 o 
  -2  -6   9        0.98        0.33      1.22 o 
  -1  -6   9        0.19       -1.01      0.96 o 
   0  -6   9        1.88        1.61      1.00 o 
   1  -6   9       16.48       17.45      1.40 o 
   2  -6   9       21.48       20.75      1.53 o 
   3  -6   9        0.79       -0.44      1.04 o 
  -4  -5   9        8.78        8.24      2.18 o 
  -3  -5   9       30.72       26.69      2.55 o 
  -2  -5   9        0.06       -0.54      0.88 o 
  -1  -5   9       13.82       14.12      1.55 o 
   0  -5   9        0.27        1.23      0.82 o 
   1  -5   9        1.28        1.00      0.66 o 
   2  -5   9        0.02       -0.23      0.63 o 
   3  -5   9        0.01       -0.90      0.60 o 
  -5  -4   9        6.21        3.94      1.08 o 
  -4  -4   9        2.21        0.09      1.19 o 
  -3  -4   9       13.32       11.24      1.96 o 
  -2  -4   9        8.71        9.11      1.50 o 
  -1  -4   9        0.57       -0.16      0.64 o 
   0  -4   9        3.49        6.12      1.18 o 
   1  -4   9        4.07        4.65      0.81 o 
   2  -4   9        0.93        0.44      0.62 o 
   3  -4   9        0.33        0.46      0.95 o 
   4  -4   9        0.01       -0.62      1.19 o 
  -6  -3   9        1.23        2.15      3.52 o 
  -5  -3   9       11.95       12.35      1.45 o 
  -4  -3   9       50.64       48.08      2.29 o 
  -3  -3   9        6.10        4.55      1.23 o 
  -2  -3   9       46.58       50.48      2.89 o 
  -1  -3   9       37.85       36.27      2.22 o 
   0  -3   9        7.82       10.31      1.32 o 
   1  -3   9       13.66       12.79      0.94 o 
   2  -3   9       24.31       23.81      1.93 o 
   3  -3   9       28.51       32.47      2.36 o 
   4  -3   9        9.79       11.24      1.93 o 
  -6  -2   9       12.63       12.21      1.50 o 
  -5  -2   9        0.16       -0.38      0.68 o 
  -4  -2   9      143.87      156.72      5.12 o 
  -3  -2   9       30.29       30.78      1.56 o 
  -2  -2   9       21.41       17.49      1.45 o 
  -1  -2   9        0.10       -0.60      0.45 o 
   0  -2   9       20.03       20.78      1.57 o 
   1  -2   9       19.00       17.30      1.47 o 
   2  -2   9        3.46        3.12      1.02 o 
   3  -2   9       12.92       14.00      1.89 o 
   4  -2   9        0.00        0.59      1.19 o 
  -6  -1   9       18.53       23.21      2.33 o 
  -5  -1   9       14.43       16.50      1.57 o 
  -4  -1   9       39.33       42.81      2.01 o 
  -3  -1   9       56.14       59.96      1.80 o 
  -2  -1   9        9.02        7.27      0.60 o 
  -1  -1   9       26.97       23.18      1.13 o 
   0  -1   9       21.61       22.57      1.16 o 
   1  -1   9       10.81       12.40      1.24 o 
   2  -1   9        0.68       -0.43      0.67 o 
   3  -1   9       46.08       50.29      3.13 o 
   4  -1   9        0.35       -0.09      1.03 o 
  -6   0   9        5.75        7.83      1.74 o 
  -5   0   9       11.39        9.53      1.74 o 
  -4   0   9        2.69        2.68      0.53 o 
  -3   0   9        5.36        7.42      0.65 o 
  -2   0   9        4.85        5.68      0.54 o 
  -1   0   9      220.87      241.38      5.50 o 
   0   0   9        0.22       -0.32      0.37 o 
   1   0   9        2.50        2.02      0.93 o 
   2   0   9       14.56       14.49      1.55 o 
   3   0   9       21.67       18.11      1.86 o 
   4   0   9        0.03       -0.45      1.04 o 
  -6   1   9        4.82        5.60      1.54 o 
  -5   1   9       40.14       31.31      2.46 o 
  -4   1   9        8.60       11.41      1.06 o 
  -3   1   9        0.04        0.28      0.32 o 
  -2   1   9       20.65       24.93      0.94 o 
  -1   1   9      311.84      349.70      9.36 o 
   0   1   9        1.49        2.54      0.60 o 
   1   1   9        0.29       -0.16      0.50 o 
   2   1   9       32.65       36.84      1.77 o 
   3   1   9        0.27        1.00      1.05 o 
   4   1   9        0.73        0.04      1.20 o 
  -6   2   9        0.65        0.94      0.90 o 
  -5   2   9        6.27        3.97      0.80 o 
  -4   2   9       35.41       31.93      1.59 o 
  -3   2   9        2.72        2.08      0.59 o 
  -2   2   9       39.55       41.71      1.66 o 
  -1   2   9       17.21       22.03      1.18 o 
   0   2   9       11.09       12.49      0.94 o 
   1   2   9        8.39        8.19      1.52 o 
   2   2   9       19.93       21.20      1.38 o 
   3   2   9        1.75        1.02      1.07 o 
   4   2   9        0.08        0.28      1.15 o 
  -6   3   9        0.38        0.00      0.84 o 
  -5   3   9        5.01        7.21      1.12 o 
  -4   3   9        1.10        0.21      0.56 o 
  -3   3   9        0.00       -0.73      0.48 o 
  -2   3   9      411.27      428.17     16.84 o 
  -1   3   9        1.39        0.08      0.50 o 
   0   3   9        0.01       -0.48      0.49 o 
   1   3   9        7.39       10.62      1.81 o 
   2   3   9       25.24       23.91      1.49 o 
   3   3   9        1.08       -0.95      1.06 o 
  -5   4   9        2.19        2.68      0.86 o 
  -4   4   9        7.38        7.39      1.08 o 
  -3   4   9       25.15       22.77      2.03 o 
  -2   4   9      232.45      229.51      9.84 o 
  -1   4   9       16.66       21.15      1.89 o 
   0   4   9        0.47        0.31      0.64 o 
   1   4   9        4.69        5.59      2.39 o 
   2   4   9        2.16        1.85      1.30 o 
   3   4   9        3.97        3.60      1.62 o 
  -5   5   9        1.23        0.62      0.78 o 
  -4   5   9       14.33       17.36      2.00 o 
  -3   5   9        1.69        1.49      1.09 o 
  -2   5   9        8.99        8.28      1.65 o 
  -1   5   9       11.23       12.27      1.80 o 
   0   5   9        0.04       -0.51      0.79 o 
   1   5   9       14.00       17.45      1.52 o 
   2   5   9        3.31        2.45      1.61 o 
  -4   6   9        3.24        4.06      1.66 o 
  -3   6   9       23.95       25.98      2.55 o 
  -2   6   9        4.29        3.79      1.42 o 
  -1   6   9        3.16        1.17      1.28 o 
   0   6   9        5.38        4.80      1.47 o 
  -2  -7  10        0.34       -1.16      1.20 o 
  -1  -7  10        1.91        2.56      1.41 o 
   0  -7  10        4.06        6.77      1.73 o 
   1  -7  10        2.84        1.93      1.53 o 
  -3  -6  10        0.10       -1.30      1.17 o 
  -2  -6  10       26.53       21.53      2.23 o 
  -1  -6  10        4.75        3.83      1.37 o 
   0  -6  10        0.09        0.99      0.98 o 
   1  -6  10        2.81        2.49      0.91 o 
   2  -6  10       43.88       47.13      5.08 o 
  -4  -5  10        2.29        2.36      1.50 o 
  -3  -5  10        0.53        0.01      1.05 o 
  -2  -5  10       55.80       48.90      3.17 o 
  -1  -5  10       12.24       17.65      2.10 o 
   0  -5  10       12.73       14.56      1.81 o 
   1  -5  10       24.37       24.98      1.54 o 
   2  -5  10        4.35        3.35      0.96 o 
   3  -5  10        1.20        0.06      1.04 o 
  -5  -4  10        0.09       -1.69      1.34 o 
  -4  -4  10        0.18       -1.15      1.19 o 
  -3  -4  10        0.28        0.02      0.94 o 
  -2  -4  10       74.81       66.62      3.64 o 
  -1  -4  10       35.85       32.19      2.26 o 
   0  -4  10        2.55        3.05      0.99 o 
   1  -4  10       67.38       71.45      4.14 o 
   2  -4  10       12.42       14.68      1.89 o 
   3  -4  10        0.08       -0.05      0.94 o 
   4  -4  10        0.40       -1.09      1.12 o 
  -5  -3  10        0.45       -0.35      0.85 o 
  -4  -3  10        1.82        0.39      0.75 o 
  -3  -3  10       36.02       34.89      2.53 o 
  -2  -3  10       59.45       55.76      3.09 o 
  -1  -3  10        3.08        1.23      0.79 o 
   0  -3  10        1.06        1.47      0.72 o 
   1  -3  10       64.74       66.26      3.45 o 
   2  -3  10        3.32        2.37      1.03 o 
   3  -3  10       12.36       16.58      2.14 o 
   4  -3  10        1.82        0.11      1.28 o 
  -6  -2  10        0.11       -0.05      1.16 o 
  -5  -2  10        0.52        0.00      0.73 o 
  -4  -2  10        1.61        1.09      0.77 o 
  -3  -2  10      330.98      354.02      9.98 o 
  -2  -2  10        0.00        0.08      0.66 o 
  -1  -2  10        0.11       -0.18      0.62 o 
   0  -2  10        0.06       -0.40      0.59 o 
   1  -2  10        1.52        0.81      0.79 o 
   2  -2  10        1.84        1.85      1.07 o 
   3  -2  10        0.00       -0.53      0.99 o 
   4  -2  10       76.78       76.85      4.50 o 
  -6  -1  10        4.50        8.51      1.86 o 
  -5  -1  10        0.02       -0.52      0.87 o 
  -4  -1  10       32.78       31.83      2.59 o 
  -3  -1  10       88.13       99.71      2.72 o 
  -2  -1  10       24.43       20.37      0.92 o 
  -1  -1  10        6.44        5.82      0.75 o 
   0  -1  10        3.55        3.99      1.32 o 
   1  -1  10        9.46        8.05      1.34 o 
   2  -1  10        0.28       -0.27      0.75 o 
   3  -1  10        0.59       -0.02      0.95 o 
   4  -1  10       49.24       38.30      2.97 o 
  -6   0  10        0.39       -0.53      0.96 o 
  -5   0  10        4.69        5.21      1.42 o 
  -4   0  10        0.42       -0.04      0.42 o 
  -3   0  10        3.87        4.04      0.56 o 
  -2   0  10       30.72       34.28      1.20 o 
  -1   0  10       12.05       14.07      0.94 o 
   0   0  10        9.16        9.80      0.95 o 
   1   0  10       39.16       41.91      1.83 o 
   2   0  10        0.48        1.20      1.02 o 
   3   0  10        1.63        3.25      1.29 o 
   4   0  10        8.35       10.13      2.01 o 
  -6   1  10        0.07        0.43      1.00 o 
  -5   1  10        0.00       -0.18      0.76 o 
  -4   1  10       50.37       46.57      2.03 o 
  -3   1  10       21.86       23.12      0.97 o 
  -2   1  10        0.36       -0.27      0.40 o 
  -1   1  10       25.91       30.74      1.44 o 
   0   1  10        5.38        5.58      0.80 o 
   1   1  10        2.00        1.97      0.69 o 
   2   1  10        1.13        1.27      0.68 o 
   3   1  10        6.98        8.08      1.73 o 
   4   1  10        0.25       -0.07      1.21 o 
  -6   2  10        3.50        3.42      1.26 o 
  -5   2  10       11.00       13.79      1.45 o 
  -4   2  10        4.07        4.72      0.85 o 
  -3   2  10       21.70       19.14      1.71 o 
  -2   2  10       12.77       10.05      0.91 o 
  -1   2  10       12.50       12.40      0.98 o 
   0   2  10       64.46       67.62      2.56 o 
   1   2  10       24.80       27.99      1.92 o 
   2   2  10        0.62        0.50      1.01 o 
   3   2  10       14.13       16.23      2.33 o 
  -6   3  10        2.08        2.83      1.19 o 
  -5   3  10        1.96        1.87      0.74 o 
  -4   3  10       27.02       32.42      2.18 o 
  -3   3  10        0.04       -0.55      0.68 o 
  -2   3  10       48.12       55.52      3.32 o 
  -1   3  10        3.78        4.42      0.86 o 
   0   3  10       30.26       34.02      1.74 o 
   1   3  10        1.89        0.42      0.70 o 
   2   3  10        0.62        0.08      0.74 o 
   3   3  10        0.09        1.07      1.42 o 
  -5   4  10        0.57       -0.46      0.66 o 
  -4   4  10       21.49       17.90      1.89 o 
  -3   4  10       17.67       21.51      2.02 o 
  -2   4  10       13.68       14.00      1.64 o 
  -1   4  10        7.88        7.43      1.53 o 
   0   4  10        0.42       -0.71      0.99 o 
   1   4  10        0.08       -0.05      0.76 o 
   2   4  10        0.00       -0.36      1.21 o 
  -4   5  10        4.14        6.14      1.72 o 
  -3   5  10        0.70       -0.01      0.81 o 
  -2   5  10        1.68        2.02      1.09 o 
  -1   5  10        0.23       -0.40      0.87 o 
   0   5  10        2.66        2.01      1.22 o 
   1   5  10        6.78        6.84      1.76 o 
  -2   6  10        0.51        0.78      1.17 o 
  -1   6  10        0.37       -0.66      1.13 o 
  -3  -6  11        4.06        4.19      1.65 o 
  -2  -6  11       37.13       26.95      2.46 o 
  -1  -6  11        2.20        3.34      1.29 o 
   0  -6  11        4.56        5.42      1.55 o 
   1  -6  11        0.57        1.04      0.76 o 
   2  -6  11       11.55        8.57      1.89 o 
  -4  -5  11        0.02       -0.42      1.28 o 
  -3  -5  11        1.88        1.65      1.28 o 
  -2  -5  11       36.05       27.27      2.31 o 
  -1  -5  11        1.58        2.97      1.07 o 
   0  -5  11        0.48       -1.08      0.72 o 
   1  -5  11        2.57        1.39      0.75 o 
   2  -5  11        4.16        6.40      1.53 o 
   3  -5  11        1.04        0.94      1.41 o 
  -5  -4  11        1.47        3.00      1.62 o 
  -4  -4  11       12.02       16.33      2.38 o 
  -3  -4  11        6.62        7.45      1.59 o 
  -2  -4  11        0.05        0.48      0.90 o 
  -1  -4  11        0.51        1.11      0.91 o 
   0  -4  11        2.16        1.34      0.88 o 
   1  -4  11       51.46       50.13      3.01 o 
   2  -4  11        1.08        3.80      1.27 o 
   3  -4  11        4.95        4.92      1.61 o 
  -5  -3  11       21.55       19.79      1.68 o 
  -4  -3  11        0.00       -0.10      0.67 o 
  -3  -3  11      253.06      249.20     10.13 o 
  -2  -3  11        0.41       -0.47      0.77 o 
  -1  -3  11        9.04       13.42      1.71 o 
   0  -3  11        5.93        5.19      1.18 o 
   1  -3  11        9.23        9.67      1.61 o 
   2  -3  11        6.45       10.21      1.68 o 
   3  -3  11        0.00       -0.12      1.02 o 
  -6  -2  11        0.28        0.02      1.04 o 
  -5  -2  11        0.90        0.18      0.80 o 
  -4  -2  11        6.05        6.30      1.13 o 
  -3  -2  11      342.73      378.11     13.09 o 
  -2  -2  11       92.43       95.18      4.46 o 
  -1  -2  11       45.16       37.50      2.29 o 
   0  -2  11       11.00       11.03      1.47 o 
   1  -2  11        0.22        0.03      0.75 o 
   2  -2  11       16.15       16.36      2.00 o 
   3  -2  11       13.52       12.35      2.01 o 
   4  -2  11       45.62       41.47      3.25 o 
  -6  -1  11        3.32        4.25      1.48 o 
  -5  -1  11       17.91       15.96      1.86 o 
  -4  -1  11        0.56       -0.17      0.61 o 
  -3  -1  11       33.20       34.75      1.35 o 
  -2  -1  11       43.50       47.47      1.94 o 
  -1  -1  11        2.24        0.97      0.53 o 
   0  -1  11       72.46       71.35      2.59 o 
   1  -1  11        5.17        6.05      1.21 o 
   2  -1  11        1.30       -0.02      0.88 o 
   3  -1  11        4.69        2.53      1.38 o 
   4  -1  11       53.55       47.90      3.48 o 
  -6   0  11        0.00        0.34      1.19 o 
  -5   0  11        0.14       -1.16      0.80 o 
  -4   0  11       46.41       40.56      1.87 o 
  -3   0  11        5.29        4.31      0.61 o 
  -2   0  11        3.34        3.10      0.67 o 
  -1   0  11        4.25        4.21      0.80 o 
   0   0  11      161.08      167.11      5.04 o 
   1   0  11        4.50        2.82      0.82 o 
   2   0  11        5.12        5.19      1.44 o 
   3   0  11        6.24        6.75      1.64 o 
  -6   1  11        9.06       14.49      2.20 o 
  -5   1  11       16.76       17.16      1.83 o 
  -4   1  11       82.26       73.19      2.81 o 
  -3   1  11        2.07        0.37      0.78 o 
  -2   1  11        2.11        0.94      0.54 o 
  -1   1  11       13.72       10.59      1.78 o 
   0   1  11       72.97       77.24      2.83 o 
   1   1  11        5.68        4.87      0.96 o 
   2   1  11        4.65        4.44      1.00 o 
   3   1  11       19.04       19.39      2.58 o 
  -6   2  11       10.22       12.78      2.04 o 
  -5   2  11        6.95        9.53      1.16 o 
  -4   2  11       20.71       19.10      1.84 o 
  -3   2  11        9.44        7.53      1.36 o 
  -2   2  11        0.12       -0.75      0.83 o 
  -1   2  11       41.39       48.35      2.06 o 
   0   2  11       17.56       21.38      1.44 o 
   1   2  11        3.98        4.93      1.62 o 
   2   2  11        2.75        1.70      0.88 o 
   3   2  11       23.28       22.10      2.38 o 
  -5   3  11        0.90        0.38      0.96 o 
  -4   3  11        0.11        0.07      0.85 o 
  -3   3  11        1.52        1.26      1.01 o 
  -2   3  11        9.18       11.24      1.77 o 
  -1   3  11      288.63      315.41     13.02 o 
   0   3  11        0.37        0.66      0.70 o 
   1   3  11        0.16       -0.59      0.71 o 
   2   3  11        0.98        2.00      1.07 o 
  -5   4  11        0.79        2.14      1.19 o 
  -4   4  11        2.75        2.47      1.23 o 
  -3   4  11        0.29        0.42      0.99 o 
  -2   4  11       33.52       31.61      2.50 o 
  -1   4  11       69.28       71.97      4.17 o 
   0   4  11        5.00        3.08      1.32 o 
   1   4  11        1.38        0.34      0.86 o 
  -3   5  11       10.88       11.08      1.93 o 
  -2   5  11        0.82        1.23      1.14 o 
  -1   5  11        0.83       -0.97      1.01 o 
   0   5  11        0.01       -1.06      0.94 o 
  -2  -6  12        0.80       -0.58      1.23 o 
  -1  -6  12        2.78        1.01      1.10 o 
   0  -6  12        4.39        5.48      1.48 o 
   1  -6  12        1.06        0.75      1.24 o 
  -3  -5  12        7.25        8.85      1.96 o 
  -2  -5  12        4.02        4.28      1.40 o 
  -1  -5  12        5.81        4.73      1.36 o 
   0  -5  12        2.73        2.57      1.12 o 
   1  -5  12        2.14        1.53      1.05 o 
   2  -5  12        5.95        7.09      1.65 o 
  -4  -4  12        0.88       -0.98      1.15 o 
  -3  -4  12        4.55        5.45      1.54 o 
  -2  -4  12        1.90        2.21      1.13 o 
  -1  -4  12        5.96        6.25      1.36 o 
   0  -4  12        8.62       10.01      1.56 o 
   1  -4  12        0.39       -0.24      0.90 o 
   2  -4  12        0.32       -0.09      0.96 o 
   3  -4  12        3.22        2.16      1.39 o 
  -5  -3  12        0.91        1.31      0.89 o 
  -4  -3  12        6.59        6.10      1.57 o 
  -3  -3  12       23.08       22.57      2.11 o 
  -2  -3  12        1.67        2.53      1.12 o 
  -1  -3  12        4.02        4.26      1.20 o 
   0  -3  12        0.29       -0.79      0.65 o 
   1  -3  12        3.10        2.69      1.10 o 
   2  -3  12        6.27       11.10      1.84 o 
   3  -3  12        0.07        0.14      1.36 o 
  -5  -2  12        0.04       -0.64      0.72 o 
  -4  -2  12        1.64        1.81      0.83 o 
  -3  -2  12       24.57       27.79      2.24 o 
  -2  -2  12        4.88        4.58      1.45 o 
  -1  -2  12        3.24        2.23      0.94 o 
   0  -2  12        4.34        5.87      1.19 o 
   1  -2  12        1.19        1.93      0.97 o 
   2  -2  12        0.00       -0.44      0.94 o 
   3  -2  12        0.01       -0.72      1.10 o 
  -5  -1  12       13.56       16.26      1.95 o 
  -4  -1  12        1.82        1.70      0.80 o 
  -3  -1  12        0.15       -0.54      0.44 o 
  -2  -1  12        0.00       -0.56      0.66 o 
  -1  -1  12        5.57        5.67      0.88 o 
   0  -1  12        5.12        5.18      0.88 o 
   1  -1  12        0.37        0.34      0.85 o 
   2  -1  12        0.15       -0.11      1.04 o 
   3  -1  12        0.10       -0.35      1.25 o 
  -5   0  12        1.02        2.15      1.20 o 
  -4   0  12       14.90       13.36      1.05 o 
  -3   0  12       10.12       12.98      1.28 o 
  -2   0  12       10.90       10.35      1.07 o 
  -1   0  12        0.72       -0.56      0.54 o 
   0   0  12       25.19       26.95      1.49 o 
   1   0  12        0.03       -0.79      0.74 o 
   2   0  12        0.25       -0.05      1.11 o 
   3   0  12        0.94       -0.40      1.29 o 
  -5   1  12        0.00       -0.01      0.93 o 
  -4   1  12       15.17       11.91      1.69 o 
  -3   1  12        0.28        0.40      0.85 o 
  -2   1  12       22.76       24.08      1.34 o 
  -1   1  12       21.76       20.83      1.39 o 
   0   1  12        6.83        8.08      1.12 o 
   1   1  12        0.09       -0.66      1.08 o 
   2   1  12        0.04       -0.71      0.71 o 
  -5   2  12        3.27        3.94      1.35 o 
  -4   2  12        3.85        3.82      1.27 o 
  -3   2  12       16.27       14.00      1.63 o 
  -2   2  12        0.05       -1.08      0.72 o 
  -1   2  12       45.94       48.42      3.29 o 
   0   2  12        2.20        2.14      0.86 o 
   1   2  12        7.34        8.20      3.01 o 
   2   2  12        2.41        0.81      0.92 o 
  -5   3  12        2.42        1.57      1.22 o 
  -4   3  12        0.36        0.11      0.92 o 
  -3   3  12        4.45        2.33      1.14 o 
  -2   3  12        0.69       -0.31      0.88 o 
  -1   3  12      111.85      125.72      6.19 o 
   0   3  12        9.91       11.69      1.35 o 
   1   3  12        6.00        4.88      1.15 o 
  -4   4  12        0.03       -0.03      1.02 o 
  -3   4  12        7.29        4.86      1.41 o 
  -2   4  12        0.48        0.72      1.07 o 
  -1   4  12       37.59       36.66      2.84 o 
   0   4  12        2.64        2.81      1.36 o 
  -3  -5  13        0.31       -0.10      1.18 o 
  -2  -5  13        6.31        6.87      1.56 o 
  -1  -5  13       18.29       17.03      1.85 o 
   0  -5  13        1.25        1.52      1.12 o 
   1  -5  13        0.21        0.13      1.09 o 
  -4  -4  13        0.21        0.59      1.25 o 
  -3  -4  13        4.74        5.65      1.66 o 
  -2  -4  13       30.55       28.74      2.35 o 
  -1  -4  13        1.41        0.14      0.98 o 
   0  -4  13        1.47        0.33      0.96 o 
   1  -4  13        0.50        0.11      1.01 o 
   2  -4  13       36.15       34.05      2.67 o 
  -4  -3  13        7.90        5.03      1.56 o 
  -3  -3  13        7.60        3.90      1.32 o 
  -2  -3  13      145.17      151.14      6.72 o 
  -1  -3  13       16.75       18.27      2.10 o 
   0  -3  13        0.01       -0.67      0.88 o 
   1  -3  13        2.71        2.33      1.23 o 
   2  -3  13        1.16        0.09      1.03 o 
  -5  -2  13        3.07        4.78      1.48 o 
  -4  -2  13        0.12       -0.45      0.73 o 
  -3  -2  13       16.03       16.04      1.76 o 
  -2  -2  13      162.90      174.43      7.41 o 
  -1  -2  13       14.30       14.91      1.92 o 
   0  -2  13       11.46       12.59      1.71 o 
   1  -2  13        0.07       -0.77      0.82 o 
   2  -2  13        0.10        0.31      1.04 o 
  -5  -1  13        4.46        5.28      1.68 o 
  -4  -1  13        6.21        5.24      1.45 o 
  -3  -1  13        1.37        0.85      0.67 o 
  -2  -1  13        7.91        6.31      0.96 o 
  -1  -1  13        0.91       -0.55      1.59 o 
   0  -1  13        0.29        2.02      1.04 o 
   1  -1  13       13.70       13.90      1.92 o 
   2  -1  13        4.15        3.48      1.42 o 
  -5   0  13        3.27        4.18      1.42 o 
  -4   0  13        1.04       -0.10      0.87 o 
  -3   0  13       34.15       33.97      1.69 o 
  -2   0  13        5.15        5.55      1.63 o 
  -1   0  13       12.74       14.44      1.13 o 
   0   0  13        0.00       -0.88      0.59 o 
   1   0  13       29.27       27.48      1.68 o 
   2   0  13        2.79        1.41      1.30 o 
  -4   1  13        8.60        9.79      1.67 o 
  -3   1  13       29.36       32.40      2.46 o 
  -2   1  13        0.32        0.30      0.62 o 
  -1   1  13        9.10        9.92      1.86 o 
   0   1  13        8.30        9.55      2.56 o 
   1   1  13       10.25        9.61      2.75 o 
   2   1  13        0.54       -0.26      0.98 o 
  -5   2  13        5.60        5.36      1.43 o 
  -4   2  13        0.19       -0.07      0.84 o 
  -3   2  13        0.98       -0.22      0.89 o 
  -2   2  13        3.39        2.39      1.18 o 
  -1   2  13       13.59       14.36      2.20 o 
   0   2  13       20.24       20.74      1.55 o 
   1   2  13        0.93        0.45      0.89 o 
  -4   3  13        3.08        3.71      1.34 o 
  -3   3  13        1.28        0.66      1.08 o 
  -2   3  13        0.06       -0.67      0.93 o 
  -1   3  13        0.77        1.19      1.20 o 
   0   3  13       35.89       41.97      2.24 o 
  -3   4  13        9.34       11.84      2.01 o 
  -2   4  13        1.56        1.09      1.21 o 
  -1   4  13        2.25        2.11      1.33 o 
  -1  -5  14        7.28       10.17      1.90 o 
  -3  -4  14        0.12        0.59      1.19 o 
  -2  -4  14        4.31        2.02      1.24 o 
  -1  -4  14        3.30        2.95      1.26 o 
   0  -4  14        0.05       -0.11      1.00 o 
   1  -4  14        0.91       -0.79      1.06 o 
  -4  -3  14        4.40        3.60      1.67 o 
  -3  -3  14        0.86        0.85      1.34 o 
  -2  -3  14      135.78      138.15      6.39 o 
  -1  -3  14        2.41        2.05      1.13 o 
   0  -3  14        0.01       -0.71      0.98 o 
   1  -3  14        0.44       -0.71      0.92 o 
  -4  -2  14        2.42        1.14      1.44 o 
  -3  -2  14        0.03       -0.24      1.06 o 
  -2  -2  14       64.94       66.13      3.73 o 
  -1  -2  14       20.97       19.71      2.28 o 
   0  -2  14        0.01        0.21      0.98 o 
   1  -2  14        4.01        2.97      1.32 o 
  -3  -1  14        1.77        1.74      0.83 o 
  -2  -1  14        0.76       -0.13      0.67 o 
  -1  -1  14        5.50        4.59      1.03 o 
   0  -1  14        0.09       -1.43      0.97 o 
   1  -1  14       26.94       22.23      2.17 o 
  -4   0  14        0.09       -0.98      0.84 o 
  -3   0  14       43.86       40.73      2.88 o 
  -2   0  14        1.59        2.40      0.80 o 
  -1   0  14        0.30       -0.04      0.68 o 
   0   0  14        5.41        3.40      0.96 o 
   1   0  14       15.43       17.86      1.76 o 
  -4   1  14        1.10        0.80      1.00 o 
  -3   1  14       24.75       22.52      2.10 o 
  -2   1  14        1.87        2.88      1.25 o 
  -1   1  14        9.00       13.67      1.41 o 
   0   1  14       17.53       21.41      1.69 o 
   1   1  14        5.29        3.33      1.97 o 
  -4   2  14        0.01       -0.58      1.06 o 
  -3   2  14        0.10       -0.88      0.96 o 
  -2   2  14       15.13       11.59      1.94 o 
  -1   2  14       10.67       14.80      2.14 o 
   0   2  14       41.25       49.79      4.05 o 
  -3   3  14        2.48        2.69      1.24 o 
  -2   3  14        0.31       -0.35      1.02 o 
  -1   3  14        5.40        5.43      1.66 o 
  -3  -3  15        0.00       -1.30      1.17 o 
  -2  -3  15        0.07        1.11      1.31 o 
  -1  -3  15       13.10       13.45      1.99 o 
   0  -3  15        4.59        3.85      1.49 o 
  -3  -2  15        0.17        0.64      1.07 o 
  -2  -2  15        0.05        0.39      1.07 o 
  -1  -2  15       12.09        8.25      1.69 o 
   0  -2  15        0.36       -1.19      0.90 o 
  -3  -1  15        7.86        6.34      1.13 o 
  -2  -1  15        0.02       -0.62      0.65 o 
  -1  -1  15        0.74        0.00      0.77 o 
   0  -1  15        1.92        2.38      1.26 o 
  -4   0  15        2.74        2.04      1.30 o 
  -3   0  15        0.12       -0.74      0.94 o 
  -2   0  15        0.01       -0.22      0.75 o 
  -1   0  15        0.05       -0.82      0.65 o 
   0   0  15        3.13        2.37      0.98 o 
  -3   1  15        0.53        0.08      1.10 o 
  -2   1  15        0.40       -0.99      1.04 o 
  -1   1  15        0.06       -0.41      0.81 o 
   0   1  15        0.06       -0.35      0.80 o 
  -2   2  15        1.43        1.75      1.33 o 
                                                 
